# Supplementary material for: Insight into higher-level phylogeny of Neuropterida: Evidence from secondary structures of mitochondrial rRNA genes and mitogenomic data
Source: PLoS One. 2018 Jan 30;13(1):e0191826. doi: 10.1371/journal.pone.0191826 (PMC5790268; doi:10.1371/journal.pone.0191826)
Supplement: S1 Fig — (A) Acanthacorydalis orientalis, (B) Ascalohybris subjacens, (C) Corydalus cornutus, (D) Dysmicohermes ingens, (E) Micromus angulatus, (F) Mongoloraphidia harmandi, (G) Neochauliodes fraternus, (H) Thaumatosmylus sp., (I) Rapisma sp., and (J) Sialis hamate. (ZIP) [file pone.0191826.s001.zip]

Archive with 10 entries (10 files):
- Fig S1A.tif
- Fig S1B.tif
- Fig S1C.tif
- Fig S1D.tif
- Fig S1E.tif
- Fig S1F.tif
- Fig S1G.tif
- Fig S1H.tif
- Fig S1I.tif
- Fig S1J.tif
