# Supplementary material for: Insight into higher-level phylogeny of Neuropterida: Evidence from secondary structures of mitochondrial rRNA genes and mitogenomic data
Source: PLoS One. 2018 Jan 30;13(1):e0191826. doi: 10.1371/journal.pone.0191826 (PMC5790268; doi:10.1371/journal.pone.0191826)
Supplement: S1 Table — (XLSX) [file pone.0191826.s004.xlsx]

## Sheet: Sheet1
S1 Table. Taxa used in this study.
Item	Order	Family	Species	GenBank Accession No.	Voucher ID for the sequenced species
Ingroup	Raphidioptera	Raphidiidae	Mongoloraphidia harmandi	NC_013251	-
	Megaloptera	Corydalidae	Acanthacorydalis orientalis	NC_023462	-
	Megaloptera	Corydalidae	Corydalus cornutus	NC_011276	-
	Megaloptera	Corydalidae	Dysmicohermes ingens	NC_024657	-
	Megaloptera	Corydalidae	Neochauliodes bowringi	NC_023444	-
	Megaloptera	Corydalidae	Neochauliodes fraternus	NC_025282	-
	Megaloptera	Corydalidae	Neochauliodes punctatolosus	NC_018772	-
	Megaloptera	Corydalidae	Neochauliodes rotundatus	NC_025281	-
	Megaloptera	Corydalidae	Neoneuromus tonkinensis	NC_027852	-
	Megaloptera	Corydalidae	Nevromus exterior	NC_027851	-
	Megaloptera	Corydalidae	Protohermes concolorus	NC_011524	-
	Megaloptera	Sialidae	Sialis hamata	NC_013256	-
	Megaloptera	Sialidae	Sialis sp.	KT876911	-
	Neuroptera	Ascalaphidae	Ascalohybris subjacens	NC_021428	-
	Neuroptera	Ascalaphidae	Ascaloptynx appendiculatus	NC_011277	-
	Neuroptera	Ascalaphidae	Libelloides macaronius	NC_015609	-
	Neuroptera	Chrysopidae	Apochrysa matsumurae	AP011624	-
	Neuroptera	Chrysopidae	Chrysopa pallens	NC_019618	-
	Neuroptera	Chrysopidae	Chrysoperla externa	NC_030341	-
	Neuroptera	Chrysopidae	Chrysoperla nipponensis	AP011623	-
	Neuroptera	Chrysopidae	Chrysoperla nipponensis	KX670541	EMHAU-15090613
	Neuroptera	Hemerobiidae	Micromus angulatus	KX670539	EMHAU-15071316
	Neuroptera	Hemerobiidae	Neuronema laminatum	NC_028153	-
	Neuroptera	Mantispidae	Ditaxis biseriata	FJ859906	-
	Neuroptera	Myrmeleontidae	Epacanthaclisis banksi	NC_025905	-
	Neuroptera	Myrmeleontidae	Myrmeleon immanis	NC_024826	-
	Neuroptera	Nymphidae	Nymphes myrmeleonoides	NC_024825	-
	Neuroptera	Osmylidae	Thyridosmylus langii	NC_021415	-
	Neuroptera	Osmylidae	Thaumatosmylus sp.	KX670540	EMHAU-15122916
	Neuroptera	Ithonidae	Polystoechotes punctatus	NC_011278	-
	Neuroptera	Ithonidae	Rapisma sp.	KX670542	EMHAU-16010528
	Neuroptera	Ithonidae	Rapisma zayuanum	NC_023363	-
	Neuroptera	Ithonidae	Rapisma xizangense	NC_023362	-
Outgroup	Coleoptera	Cucujidae	Cucujus clavipes	GU176341	-
	Coleoptera	Scarabaeidae	Rhopaea magnicornis	NC_013252	-
Note: Bold indicates the species newly sequenced in this study.
