# Supplementary material for: Insight into higher-level phylogeny of Neuropterida: Evidence from secondary structures of mitochondrial rRNA genes and mitogenomic data
Source: PLoS One. 2018 Jan 30;13(1):e0191826. doi: 10.1371/journal.pone.0191826 (PMC5790268; doi:10.1371/journal.pone.0191826)
Supplement: S2 Table — (XLSX) [file pone.0191826.s005.xlsx]

## Sheet: Sheet1
S2A Table. The partition schemes and best-fitting models selected by PartitionFinder for dataset of PCG.
PCG
Subset	Subset Partitions	Best Model
Partition 1	atp6_cp1, cytb_cp1	TIM2+I+G4
Partition 2	atp6_cp2, cox1_cp2, cox2_cp2, cox3_cp2, cytb_cp2	TVM+I+G4
Partition 3	atp6_cp3, atp8_cp3, cox1_cp3, cox2_cp3, cox3_cp3, cytb_cp3, nad3_cp3	GTR+I+G4
Partition 4	atp8_cp1, nad2_cp1, nad3_cp1, nad6_cp1	TN+I+G4
Partition 5	atp8_cp2, nad2_cp2, nad3_cp2, nad6_cp2	TVM+I+G4
Partition 6	cox1_cp1, cox2_cp1, cox3_cp1	GTR+I+G4
Partition 7	nad1_cp1, nad4_cp1, nad4l_cp1, nad5_cp1	TIM2+I+G4
Partition 8	nad1_cp2, nad4_cp2, nad4l_cp2, nad5_cp2	GTR+I+G4
Partition 9	nad1_cp3, nad4_cp3, nad4l_cp3, nad5_cp3	TPM3u+I+G4
Partition 10	nad2_cp3, nad6_cp3	TIM2+G4
Note: "cp_1" representing the first codon position, "cp_2" representing the second codon position, and "cp_3" representing the third codon position.
Abbreviations used in the Best Model: GTR, General-Time-Reversible model; I, invariant sites; G, discrete Gamma distribution; HKY, (Hasegawa-Kishino-Yano) variable base frequencies, one transition rate and one transversion rate; TN, (Tamura-Nei) variable base frequencies, equal transversion rates, variable transition rates; TIM, (transition model) variable base frequencies, variable transition ra…
Table S2 (B). The partition schemes and best-fitting models selected by PartitionFinder for dataset of PCG12.
PCG12
Subset	Subset Partitions	Best Model
Partition 1	atp6, nad3	TVM+I+G4
Partition 2	atp8, nad2, nad6	TVM+I+G4
Partition 3	cox1	GTR+I+G4
Partition 4	cox2, cox3, cytb	GTR+I+G4
Partition 5	nad1, nad4, nad4l, nad5	GTR+I+G4
S2C Table. The partition schemes and best-fitting models selected by PartitionFinder for dataset of PCG_AA.
PCG_AA
Subset	Subset Partitions	Best Model
Partition 1	nad1, nad4	mtART+I+G4
Partition 2	nad2, nad3, nad6, atp8	mtZOA+F+G4
Partition 3	nad4l, nad5	mtART+I+G4
Partition 4	atp6, cox2, cox3, cytb	mtART+I+G4
Partition 5	cox1	mtART+F+I+G4
S2D Table. The partition schemes and best-fitting models selected by PartitionFinder for dataset of PCGRNA.
PCGRNA
Subset	Subset Partitions	Best Model
Partition 1	atp6_cp1, cox1_cp1, cox2_cp1, cox3_cp1, cytb_cp1	TIM2+I+G4
Partition 2	atp6_cp2, cox1_cp2, cox2_cp2, cox3_cp2, cytb_cp2	TVM+I+G4
Partition 3	atp6_cp3, atp8_cp3, cox1_cp3, cox2_cp3, cox3_cp3, cytb_cp3, nad3_cp3	TIM2+I+G4
Partition 4	atp8_cp1, nad2_cp1, nad3_cp1, nad6_cp1	TN+I+G4
Partition 5	atp8_cp2, nad2_cp2, nad3_cp2, nad6_cp2	GTR+I+G4
Partition 6	nad1_cp1, nad4_cp1, nad4l_cp1, nad5_cp1	TIM2+I+G4
Partition 7	nad1_cp2, nad4_cp2, nad4l_cp2, nad5_cp2	GTR+I+G4
Partition 8	nad1_cp3, nad4_cp3, nad4l_cp3, nad5_cp3	TPM3+I+G4
Partition 9	nad2_cp3, nad6_cp3	TPM2u+G4
Partition 10	rrnS, rrnL	TPM2u+I+G4
Partition 11	tRNA	TVM+I+G4
S2E Table. The partition schemes and best-fitting models selected by PartitionFinder for dataset of PCG12RNA.
PCG12RNA
Subset	Subset Partitions	Best Model
Partition 1	rrnS, rrnL	TPM2u+I+G4
Partition 2	atp6, nad3	TVM+I+G4
Partition 3	atp8, nad2, nad6	TVM+I+G4
Partition 4	cox1	GTR+I+G4
Partition 5	cox2, cox3, cytb	GTR+I+G4
Partition 6	nad1, nad4, nad4l, nad5	GTR+I+G4
Partition 7	tRNA	TVM+I+G4
S2F Table. The partition schemes and best-fitting models selected by PartitionFinder for dataset of Aliscore_PCG.
Aliscore_PCG
Subset	Subset Partitions	Best Model
Partition 1	atp6, atp8, nad3, nad6	GTR+I+G4
Partition 2	cox1, cox2, cox3, cytb	GTR+I+G4
Partition 3	nad1, nad4, nad4l, nad5	TVM+I+G4
Partition 4	nad2	TPM2u+I+G4
S2G Table. The partition schemes and best-fitting models selected by PartitionFinder for dataset of Aliscore_PCG12.
Aliscore_PCG12
Subset	Subset Partitions	Best Model
Partition 1	atp6, cox2, cox3, cytb	GTR+I+G4
Partition 2	atp8, nad2, nad3, nad6	GTR+I+G4
Partition 3	cox1	TIM+I+G4
Partition 4	nad1, nad4, nad4l, nad5	GTR+I+G4
S2H Table. The partition schemes and best-fitting models selected by PartitionFinder for dataset of Aliscore_PCG_AA.
Aliscore_PCG_AA
Subset	Subset Partitions	Best Model
Partition 1	atp6, atp8, nad2, nad3, nad6	mtART+F+I+G4
Partition 2	cox1	mtART+I+G4
Partition 3	cox2, cox3, cytb	mtART+I+G4
Partition 4	nad1, nad4, nad4l, nad5	mtART+F+I+G4
S2I Table. The partition schemes and best-fitting models selected by PartitionFinder for dataset of Aliscore_PCGRNA.
Aliscore_PCGRNA
Subset	Subset Partitions	Best Model
Partition 1	rrnS, rrnL	GTR+I+G4
Partition 2	atp6, atp8, nad3, nad6	GTR+I+G4
Partition 3	cox1, cox2, cox3, cytb	GTR+I+G4
Partition 4	nad1, nad4, nad4l, nad5	TVM+I+G4
Partition 5	nad2	TPM2+I+G4
Partition 6	tRNA	TVM+I+G4
S2J Table. The partition schemes and best-fitting models selected by PartitionFinder for dataset of Aliscore_PCG12RNA.
Aliscore_PCG12RNA
Subset	Subset Partitions	Best Model
Partition 1	rrnS, rrnL	GTR+I+G4
Partition 2	atp6, atp8, nad2, nad3, nad6	TVM+I+G4
Partition 3	cox1	TIM+I+G4
Partition 4	cox2, cox3, cytb	GTR+I+G4
Partition 5	nad1, nad4, nad4l, nad5	GTR+I+G4
Partition 6	tRNA	TVM+I+G4
S2K Table. The partition schemes and best-fitting models selected by PartitionFinder for dataset of PCGRNA-SS.
PCGRNA-SS
Subset	Subset Partitions	Best Model
Partition 1	atp6_cp1, cox1_cp1, cox2_cp1, cox3_cp1, cytb_cp1	TIM2+I+G4
Partition 2	atp6_cp2, cox1_cp2, cox2_cp2, cox3_cp2, cytb_cp2	TVM+I+G4
Partition 3	atp6_cp3, atp8_cp3, cox1_cp3, cox2_cp3, cox3_cp3, cytb_cp3, nad3_cp3	TVM+I+G4
Partition 4	atp8_cp1, nad2_cp1, nad3_cp1, nad6_cp1	TN+I+G4
Partition 5	atp8_cp2, nad2_cp2, nad3_cp2, nad6_cp2	GTR+I+G4
Partition 6	nad1_cp1, nad4_cp1, nad4l_cp1, nad5_cp1	TIM2+I+G4
Partition 7	nad1_cp2, nad4_cp2, nad4l_cp2, nad5_cp2	GTR+I+G4
Partition 8	nad1_cp3, nad4_cp3, nad4l_cp3, nad5_cp3	TPM3+I+G4
Partition 9	nad2_cp3, nad6_cp3	TPM2u+G4
Partition 10	rrnS, rrnL	TIM3+I+G4
Partition 11	tRNA	TVM+I+G4
S2L Table. The partition schemes and best-fitting models selected by PartitionFinder for dataset of PCG12RNA-SS.
PCG12RNA-SS
Subset	Subset Partitions	Best Model
Partition 1	rrnS, rrnL	TIM3+I+G4
Partition 2	atp6, nad3	TVM+I+G4
Partition 3	atp8, nad2, nad6	TVM+I+G4
Partition 4	cox1	GTR+I+G4
Partition 5	cox2, cox3, cytb	GTR+I+G4
Partition 6	nad1, nad4, nad4l, nad5	GTR+I+G4
Partition 7	tRNA	TVM+I+G4
S2M Table. The partition schemes and best-fitting models selected by PartitionFinder for dataset of Aliscore_PCGRNA-SS.
Aliscore_PCGRNA
Subset	Subset Partitions	Best Model
Partition 1	rrnS, rrnL	TVM+I+G4
Partition 2	atp6, atp8, nad3, nad6	GTR+I+G4
Partition 3	cox1, cox2, cox3, cytb	GTR+I+G4
Partition 4	nad1, nad4, nad4l, nad5	TVM+I+G4
Partition 5	nad2	TPM2+I+G4
Partition 6	tRNA	TVM+I+G4
S2N Table. The partition schemes and best-fitting models selected by PartitionFinder for dataset of Aliscore_PCG12RNA-SS.
Aliscore_PCG12RNA-SS
Subset	Subset Partitions	Best Model
Partition 1	rrnS, rrnL	TVM+I+G4
Partition 2	atp6, atp8, nad2, nad3, nad6	GTR+I+G4
Partition 3	cox1	GTR+I+G4
Partition 4	cox2, cox3, cytb	TIM+I+G4
Partition 5	nad1, nad4, nad4l, nad5	GTR+I+G4
Partition 6	tRNA	TVM+I+G4
