# Supplementary material for: Insight into higher-level phylogeny of Neuropterida: Evidence from secondary structures of mitochondrial rRNA genes and mitogenomic data
Source: PLoS One. 2018 Jan 30;13(1):e0191826. doi: 10.1371/journal.pone.0191826 (PMC5790268; doi:10.1371/journal.pone.0191826)
Supplement: S3 Table — (XLSX) [file pone.0191826.s006.xlsx]

## Sheet: Sheet1
S3A Table. The organization of the newly sequenced Micromus angulatus mitogenome.
Gene	Start	Stop	Codons
trnI(gat)	1	64
trnQ(ttg)	106	174
trnM(cat)	226	297
nad2	298	1308	ATC	TAA
trnC(gca)	1309	1374
trnW(tca)	1369	1438
trnY(gta)	1437	1503
cox1	1489	3045	ATC	TAA
trnL2(taa)	3041	3105
cox2	3107	3787	ATG	TAA
trnK(ctt)	3790	3860
trnD(gtc)	3860	3926
atp8	3927	4085	ATT	TAA
atp6	4079	4756	ATG	TAA
cox3	4756	5544	ATG	TAA
trnG(tcc)	5544	5608
nad3	5609	5962	ATT	TAG
trnA(tgc)	5961	6023
trnR(tcg)	6023	6086
trnN(gtt)	6086	6150
trnS1(gct)	6151	6217
trnE(ttc)	6242	6308
trnF(gaa)	6307	6371
nad5	6372	8079	ATT	T
trnH(gtg)	8080	8146
nad4	8146	9483	ATG	TAA
nad4l	9477	9773	ATG	TAA
trnT(tgt)	9776	9838
trnP(tgg)	9839	9906
nad6	9909	10418	ATT	TAA
cob	10418	11554	ATG	TAA
trnS2(tga)	11553	11619
nad1	11638	12591	TTG	TAA
trnL1(tag)	12593	12655
rrnL	12654	13977
trnV(tac)	13979	14048
rrnS	14049	14841
CR	14842	16151
S3B Table. The organization of the newly sequenced Thaumatosmylus sp. mitogenome.
Gene	Start	Stop	Codons
trnI(gat)	1	64
trnQ(ttg)	144	212
trnM(cat)	213	285
nad2	286	1302	ATG	TAA
trnC(gca)	1302	1369
trnW(tca)	1362	1430
trnY(gta)	1432	1497
cox1	1490	3040	ATT	TAA
trnL2(taa)	3050	3114
cox2	3117	3801	ATG	T
trnK(ctt)	3802	3872
trnD(gtc)	3874	3938
atp8	3939	4097	ATT	TAA
atp6	4091	4768	ATG	TAA
cox3	4768	5556	ATG	TAA
trnG(tcc)	5559	5624
nad3	5625	5978	ATA	TAG
trnA(tgc)	5978	6042
trnR(tcg)	6056	6121
trnN(gtt)	6123	6187
trnS1(gct)	6192	6258
trnE(ttc)	6259	6326
trnF(gaa)	6325	6390
nad5	6391	8119	ATT	T
trnH(gtg)	8120	8184
nad4	8185	9520	ATG	T
nad4l	9514	9810	ATG	TAA
trnT(tgt)	9813	9876
trnP(tgg)	9877	9941
nad6	9945	10466	ATT	TAA
cob	10474	11605	ATG	T
trnS2(tga)	11606	11672
nad1	11690	12640	TTG	TAA
trnL1(tag)	12642	12705
rrnL	12709	14028
trnV(tac)	14033	14103
rrnS	14104	14902
CR	14903	16186
S3C Table. The organization of the newly sequenced Chrysoperla nipponensis_EMHAU-15090613 mitogenome.
Gene	Start	Stop	Codons
trnI(gat)	1	65
trnQ(ttg)	140	208
trnM(cat)	211	278
nad2	279	1292	ATT	TAA
trnC(gca)	1291	1353
trnW(tca)	1354	1421
trnY(gta)	1424	1491
cox1	1484	3037	ATT	TAA
trnL2(taa)	3033	3097
cox2	3105	3789	ATG	T
trnK(ctt)	3790	3860
trnD(gtc)	3861	3925
atp8	3926	4084	ATT	TAA
atp6	4078	4755	ATG	TAA
cox3	4755	5543	ATG	TAA
trnG(tcc)	5543	5607
nad3	5608	5961	ATT	TAG
trnA(tgc)	5960	6025
trnR(tcg)	6027	6090
trnN(gtt)	6090	6156
trnS1(gct)	6157	6223
trnE(ttc)	6227	6293
trnF(gaa)	6292	6356
nad5	6357	8082	ATT	T
trnH(gtg)	8083	8146
nad4	8146	9483	ATG	TAA
nad4l	9477	9773	ATG	TAA
trnT(tgt)	9776	9839
trnP(tgg)	9840	9905
nad6	9907	10416	ATT	TAA
cob	10416	11552	ATG	TAA
trnS2(tga)	11551	11618
nad1	11645	12595	TTG	TAA
trnL1(tag)	12597	12660
rrnL	12654	13967
trnV(tac)	13968	14038
rrnS	14037	14816
CR	14817	16047
S3D Table. The organization of the newly sequenced Rapisma sp. mitogenome.
Gene	Start	Stop	Codons
trnI(gat)	1	66
trnQ(ttg)	96	164
trnM(cat)	193	262
nad2	263	1276	ATT	TAA
trnC(gca)	1275	1338
trnW(tca)	1340	1405
trnY(gta)	1406	1472
cox1	1473	3014	ATT	TAA
trnL2(taa)	3010	3074
cox2	3081	3765	ATG	T
trnK(ctt)	3766	3835
trnD(gtc)	3836	3901
atp8	3902	4060	ATT	TAA
atp6	4054	4728	ATG	TAA
cox3	4728	5516	ATG	TAA
trnG(tcc)	5516	5580
nad3	5581	5934	ATT	TAA
trnA(tgc)	5942	6005
trnR(tcg)	6006	6071
trnN(gtt)	6071	6134
trnS1(tct)	6135	6200
trnE(ttc)	6210	6264
trnF(gaa)	6278	6347
nad5	6348	8070	ATT	T
trnH(gtg)	8071	8136
nad4	8137	9469	ATG	T
nad4l	9463	9750	ATA	TAA
trnT(tgt)	9754	9819
trnP(tgg)	9820	9884
nad6	9886	10404	ATA	TAA
cob	10397	11533	ATG	TAA
trnS2(tga)	11532	11598
nad1	11618	12565	TTG	TAG
trnL1(tag)	12567	12629
rrnL	12630	13944
trnV(tac)	13945	14014
rrnS	14015	14792
CR	14793	15958
