# Supplementary material for: Insight into higher-level phylogeny of Neuropterida: Evidence from secondary structures of mitochondrial rRNA genes and mitogenomic data
Source: PLoS One. 2018 Jan 30;13(1):e0191826. doi: 10.1371/journal.pone.0191826 (PMC5790268; doi:10.1371/journal.pone.0191826)
Supplement: S4 Table — (XLSX) [file pone.0191826.s007.xlsx]

## Sheet: Sheet1
S4A Table. The Chi-square tests conducted by PAUP.
Data set	Chi-square	df	P
PCG	951.78	102	0
PCG12	312.92	102	0
PCGAA	-	-	-
PCG12RNA	510.74	102	0
PCGRNA	1151.69	102	0
Aliscore_PCG	654.83	102	0
Aliscore_PCG12	212.13	102	0
Aliscore_PCGAA	-	-	-
Aliscore_PCG12RNA	328.19	102	0
Aliscore_PCGRNA	749.94	102	0
PCG12RNA-SS	473.97	102	0
PCGRNA-SS	1057346	102	0
Aliscore_PCG12RNA-SS	302.57	102	0
Aliscore_PCGRNA-SS	690.93	102	0
S4B Table. The Chi-square tests conducted by IQ-TREE.
Taxa	PCG			PCG12			PCGAA			PCG12RNA			PCGRNA			Aliscore_PCG			Aliscore_PCG12			Aliscore_PCGAA			Aliscore_PCG12RNA			Aliscore_PCGRNA			PCG12RNA-SS			PCGRNA-SS			Aliscore_PCG12RNA-SS			Aliscore_PCGRNA-SS
	Gap/Ambiguity	Composition	p-value	Gap/Ambiguity	Composition	p-value	Gap/Ambiguity	Composition	p-value	Gap/Ambiguity	Composition	p-value	Gap/Ambiguity	Composition	p-value	Gap/Ambiguity	Composition	p-value	Gap/Ambiguity	Composition	p-value	Gap/Ambiguity	Composition	p-value	Gap/Ambiguity	Composition	p-value	Gap/Ambiguity	Composition	p-value	Gap/Ambiguity	Composition	p-value	Gap/Ambiguity	Composition	p-value	Gap/Ambiguity	Composition	p-value	Gap/Ambiguity	Composition	p-value
Acanthacorydalis orientalis	0.0008	failed	0.0344	0.0008	passed	0.1984	0.0008	passed	0.9938	0.0011	passed	0.1707	0.001	failed	0.0323	0	passed	0.1714	0	passed	0.5879	0	passed	0.9995	0.0002	passed	0.5023	0.0002	passed	0.1646	0.0053	passed	0.2142	0.0042	failed	0.0401	0.0021	passed	0.5074	0.0016	passed	0.1592
Apochrysa matsumurae	0.0032	failed	0.0006	0.0032	passed	0.5103	0.0032	passed	1	0.0031	passed	0.2824	0.0032	failed	0.0008	0.0007	failed	0.0037	0.0008	passed	0.5995	0.0003	passed	1	0.0009	passed	0.5105	0.0008	failed	0.0084	0.0078	passed	0.1799	0.0067	failed	0.0002	0.0017	passed	0.5464	0.0014	failed	0.0057
Ascalohybris subjacens	0.0008	failed	0	0.0008	passed	0.1987	0.0005	passed	0.8747	0.003	failed	0.0045	0.0025	failed	0	0.0004	failed	0	0.0006	passed	0.2431	0.0003	passed	0.9772	0.0009	failed	0.0253	0.0007	failed	0	0.0079	failed	0.0127	0.0061	failed	0	0.0027	passed	0.0586	0.0021	failed	0
Ascaloptynx appendiculatus	0.0011	failed	0	0.0011	failed	0.0017	0.0005	passed	0.7134	0.0032	failed	0	0.0027	failed	0	0.0004	failed	0	0.0003	failed	0.0073	0	passed	0.8749	0.0011	failed	0.0001	0.001	failed	0	0.0076	failed	0	0.0059	failed	0	0.0015	failed	0.0006	0.0014	failed	0
Chrysopa pallens	0.0027	failed	0	0.0027	passed	0.1555	0.0027	passed	0.9997	0.002	passed	0.0713	0.0022	failed	0	0.0007	failed	0.0002	0.0008	passed	0.3227	0.0003	passed	1	0.0005	passed	0.3204	0.0005	failed	0.001	0.0069	passed	0.1187	0.0058	failed	0	0.0017	passed	0.4703	0.0014	failed	0.0016
Chrysoperla externa	0.0027	failed	0	0.0027	passed	0.3217	0.0027	passed	0.9814	0.0032	passed	0.115	0.0031	failed	0	0.0007	failed	0.0001	0.0008	passed	0.3042	0.0003	passed	0.998	0.0016	passed	0.3038	0.0013	failed	0.0004	0.0076	passed	0.2774	0.0063	failed	0.0004	0.0026	passed	0.4675	0.0021	failed	0.0017
Chrysoperla nipponensis	0.0027	failed	0.0001	0.0027	passed	0.313	0.0027	passed	0.9688	0.0027	passed	0.2147	0.0027	failed	0.0002	0.0008	failed	0.0003	0.0008	passed	0.2254	0	passed	0.9932	0.0012	passed	0.2706	0.0011	failed	0.0029	0.0073	passed	0.5158	0.0061	failed	0.0006	0.0023	passed	0.4719	0.002	failed	0.0032
Chrysoperla nipponensis EMHAU-15090613	0.0008	failed	0	0.0008	passed	0.2677	0.0008	passed	0.9781	0.0008	passed	0.18	0.0008	failed	0.0001	0.0034	failed	0.0174	0	passed	0.1859	0	passed	0.9936	0.0001	passed	0.2526	0.0161	failed	0.0001	0.0058	passed	0.4497	0.0045	failed	0.0002	0.0013	passed	0.4208	0.0011	failed	0.0015
Corydalus cornutus	0.0011	failed	0	0.0011	failed	0.0006	0.0011	passed	0.9101	0.002	failed	0	0.0018	failed	0	0.0006	failed	0.0419	0	failed	0.0268	0.0003	passed	0.9778	0.0009	failed	0.0074	0.0011	failed	0.0484	0.006	failed	0.0001	0.0047	failed	0	0.0021	failed	0.0133	0.0016	failed	0
Cucujus clavipes	0.0067	failed	0.0076	0.0067	passed	0.5102	0.0065	passed	0.4257	0.0089	passed	0.1407	0.0084	failed	0.0024	0	passed	0.1139	0.0016	passed	0.4753	0.0009	passed	0.4398	0.0019	passed	0.1526	0.0004	passed	0.0547	0.0122	passed	0.9214	0.0108	failed	0.0347	0.0027	passed	0.6458	0.0017	passed	0.2956
Ditaxis biseriata	0.0013	failed	0.0101	0.0013	passed	0.1945	0.0014	passed	0.8948	0.0017	passed	0.0852	0.0016	failed	0.004	0	passed	0.5332	0	passed	0.4975	0	passed	0.9727	0.0005	passed	0.2588	0.0004	passed	0.5136	0.0053	passed	0.1025	0.0043	failed	0.0052	0.0014	passed	0.3178	0.0011	passed	0.0686
Dysmicohermes ingens	0.0005	passed	0.3195	0.0005	passed	0.6934	0.0005	passed	0.9981	0.0015	passed	0.8446	0.0012	passed	0.2742	0	failed	0	0	passed	0.616	0	passed	0.9996	0.0005	passed	0.8351	0	failed	0	0.0059	passed	0.8373	0.0045	passed	0.3709	0.0017	passed	0.8232	0.0014	passed	0.5825
Epacanthaclisis banksi	0.0003	failed	0	0.0003	failed	0.0015	0.0003	passed	0.8964	0.0017	failed	0	0.0014	failed	0	0	passed	0.089	0	failed	0.0158	0	passed	0.9748	0	failed	0.0002	0	passed	0.1724	0.0069	failed	0	0.0052	failed	0	0.0015	failed	0.0005	0.0012	failed	0
Libelloides macaronius	0.0005	failed	0	0.0005	failed	0.0006	0.0003	passed	0.5673	0.0018	failed	0	0.0015	failed	0	0.0001	failed	0.0001	0.0003	failed	0.008	0	passed	0.9519	0.0003	failed	0	0.0002	failed	0.0015	0.0058	failed	0.0005	0.0051	failed	0	0.0024	failed	0.0226	0.0021	failed	0
Micromus angulatus	0.003	failed	0	0.003	failed	0.0276	0.0027	passed	0.929	0.0023	failed	0.0004	0.0025	failed	0	0	failed	0	0.0005	passed	0.2024	0.0006	passed	0.9733	0.0004	failed	0.0167	0.0007	failed	0	0.0192	failed	0	0.0173	failed	0	0.0082	failed	0	0.006	failed	0.0002
Mongoloraphidia harmandi	0.0112	failed	0	0.0111	failed	0	0.0106	failed	0	0.0283	failed	0	0.0241	failed	0	0	failed	0.0005	0.0054	failed	0.0001	0.0056	failed	0	0.0209	failed	0	0.0004	failed	0	0.0064	failed	0	0.0049	failed	0	0.0014	failed	0.0005	0.0011	failed	0
Myrmeleon immanis	0.0003	failed	0.0001	0.0003	failed	0.0235	0.0003	passed	0.9692	0.0024	failed	0	0.0019	failed	0	0.0003	failed	0	0	failed	0.042	0	passed	0.993	0.0005	failed	0.0009	0.0003	failed	0.0001	0.006	passed	0.1711	0.0049	failed	0	0.0012	passed	0.3356	0.0009	failed	0.0001
Neochauliodes bowringi	0.0016	failed	0	0.0016	passed	0.1833	0.0014	passed	0.9999	0.0017	passed	0.1851	0.0017	failed	0	0	passed	0.6132	0.0006	passed	0.3782	0.0003	passed	1	0.0005	passed	0.3909	0.0017	passed	0.4571	0.0068	passed	0.5562	0.0052	passed	0.3886	0.0038	passed	0.842	0.003	passed	0.6278
Neochauliodes fraternus	0.0005	passed	0.2987	0.0005	passed	0.5283	0.0005	passed	0.9991	0.0027	passed	0.4313	0.0021	passed	0.2372	0	failed	0.0044	0	passed	0.9288	0	passed	0.9999	0.0021	passed	0.7627	0.0001	failed	0.0117	0.006	passed	0.0731	0.005	failed	0.0001	0.0008	passed	0.2103	0.0004	failed	0.0115
Neochauliodes punctatolosus	0.0022	failed	0	0.0022	failed	0.0434	0.0019	passed	0.9979	0.0018	passed	0.0551	0.0019	failed	0	0	passed	0.1854	0.0003	passed	0.176	0.0006	passed	1	0.0003	passed	0.2778	0.0018	passed	0.1482	0.0062	passed	0.1347	0.0047	failed	0.0135	0.0036	passed	0.4935	0.0028	passed	0.1528
Neochauliodes rotundatus	0.0003	failed	0.04	0.0003	passed	0.3978	0.0003	passed	0.9851	0.0027	passed	0.2119	0.0021	failed	0.0289	0	failed	0.0062	0	passed	0.794	0	passed	0.998	0.0023	passed	0.4958	0.0003	failed	0.0044	0.0048	passed	0.1463	0.0036	failed	0.0004	0.0018	passed	0.3802	0.0014	failed	0.0042
Neoneuromus tonkinensis	0.0003	failed	0.0008	0.0003	passed	0.3346	0.0003	passed	0.9949	0.0011	passed	0.1457	0.0009	failed	0.0004	0.0003	passed	0.3756	0	passed	0.6006	0.0003	passed	0.9994	0.0004	passed	0.3458	0.0006	passed	0.1883	0.0067	passed	0.0629	0.0057	passed	0.0959	0.0018	passed	0.2659	0.0014	passed	0.3332
Neuronema laminatum	0.0027	passed	0.1998	0.0027	passed	0.2165	0.0027	passed	0.9962	0.0031	failed	0.0474	0.003	passed	0.0645	0	passed	0.7048	0.0005	passed	0.5176	0	passed	0.9964	0.0008	passed	0.1995	0.0034	passed	0.7858	0.0084	passed	0.5374	0.0063	passed	0.573	0.0054	passed	0.8525	0.0043	passed	0.8199
Nevromus exterior	0.0003	passed	0.4842	0.0003	passed	0.478	0.0003	passed	0.9596	0.0048	passed	0.5509	0.0036	passed	0.6194	0	failed	0	0	passed	0.915	0.0003	passed	0.9978	0.0043	passed	0.8639	0.0001	failed	0	0.005	failed	0.0013	0.0038	failed	0	0.001	failed	0.0419	0.0008	failed	0
Nymphes myrmeleonoides	0.0005	failed	0	0.0005	failed	0.0145	0.0005	passed	0.9993	0.0009	failed	0.0003	0.0008	failed	0	0.0007	failed	0.0016	0	passed	0.0807	0	passed	0.9996	0.0001	failed	0.0136	0.0008	failed	0.0016	0.0049	passed	0.9106	0.0039	passed	0.0643	0.0014	passed	0.8143	0.0011	passed	0.1494
Polystoechotes punctatus	0.0022	failed	0.0015	0.0022	passed	0.613	0.0022	passed	0.6293	0.0021	passed	0.1136	0.0021	failed	0.0004	0	failed	0.0031	0.0008	passed	0.8255	0	passed	0.8825	0.0009	passed	0.3875	0.0018	failed	0.0016	0.0058	passed	0.9258	0.0049	failed	0.0212	0.0021	passed	0.9873	0.0017	failed	0.0161
Protohermes concolorus	0.0005	failed	0	0.0005	failed	0.0338	0.0005	passed	0.9937	0.0029	failed	0.0088	0.0023	failed	0	0.0013	failed	0	0	passed	0.2103	0.0003	passed	0.9985	0.0023	passed	0.099	0.0017	failed	0	0.0068	failed	0.0137	0.0052	failed	0	0.0032	passed	0.1148	0.0025	failed	0.003
Rapisma sp.	0.0016	failed	0	0.0016	failed	0	0.0014	failed	0.0014	0.004	failed	0	0.0034	failed	0	0.0003	passed	0.1167	0.0009	failed	0.0001	0.0006	failed	0.018	0.0029	failed	0	0.0008	failed	0.0252	0.0074	failed	0	0.0059	failed	0	0.0034	failed	0	0.0026	failed	0
Rapisma xizangense	0.0032	failed	0	0.0032	failed	0	0.003	failed	0.0012	0.0036	failed	0	0.0035	failed	0	0.0007	failed	0	0.0017	failed	0	0.0003	failed	0.0163	0.002	failed	0	0.0012	failed	0	0.0073	failed	0	0.0062	failed	0	0.0024	failed	0	0.002	failed	0
Rapisma zayuanum	0.0013	failed	0	0.0013	failed	0	0.0011	failed	0.0012	0.0023	failed	0	0.0021	failed	0	0.0007	failed	0	0.0009	failed	0.0001	0.0003	failed	0.0174	0.0015	failed	0	0.0023	failed	0	0.0057	failed	0	0.0046	failed	0	0.0018	failed	0	0.0014	failed	0
Rhopaea magnicornis	0.0043	failed	0.0003	0.0043	passed	0.1871	0.0041	passed	0.8797	0.0075	failed	0.0056	0.0067	failed	0	0.0002	passed	0.9755	0.0006	passed	0.4921	0.0006	passed	0.993	0.0011	passed	0.2425	0.0004	passed	0.8002	0.0097	failed	0.0165	0.0083	failed	0	0.0018	passed	0.3458	0.0014	failed	0.0422
Sialis hamata	0.002	passed	0.9481	0.0019	passed	0.9361	0.0022	passed	0.9997	0.0023	passed	0.1735	0.0023	passed	0.2786	0.0001	passed	0.8689	0.0003	passed	0.998	0.0012	passed	1	0.0005	passed	0.5925	0.0018	passed	0.3147	0.0053	passed	0.3161	0.0045	passed	0.4531	0.0013	passed	0.7394	0.001	passed	0.8956
Sialis sp.	0.0012	passed	0.3606	0.0012	passed	0.9036	0.0014	passed	0.9991	0.0041	passed	0.2495	0.0034	failed	0.0432	0.0007	failed	0.0065	0.0002	passed	0.9956	0.0003	passed	1	0.0023	passed	0.5825	0.0007	failed	0.0041	0.0059	passed	0.4478	0.0047	passed	0.1465	0.0027	passed	0.7651	0.0021	passed	0.4919
Thaumatosmylus sp.	0.0011	passed	0.0729	0.0011	passed	0.7195	0.0011	passed	0.9985	0.0015	passed	0.4869	0.0014	passed	0.1107	0.0003	failed	0	0	passed	0.6644	0	passed	0.9998	0	passed	0.6228	0.0003	failed	0	0.0055	failed	0	0.0043	failed	0	0.0015	failed	0.0001	0.0013	failed	0
Thyridosmylus langii	0.0024	failed	0.0005	0.0024	passed	0.0812	0.0024	passed	0.8561	0.0024	failed	0.0213	0.0024	failed	0.0003	0.0007	failed	0.0004	0.0008	passed	0.0902	0.0003	passed	0.9563	0.0008	failed	0.036	0.0006	failed	0	0.0058	passed	0.1793	0.0049	failed	0.0019	0.0016	passed	0.1221	0.0014	failed	0.0084
