# Supplementary material for: Insight into higher-level phylogeny of Neuropterida: Evidence from secondary structures of mitochondrial rRNA genes and mitogenomic data
Source: PLoS One. 2018 Jan 30;13(1):e0191826. doi: 10.1371/journal.pone.0191826 (PMC5790268; doi:10.1371/journal.pone.0191826)
Supplement: S5 Table — (XLSX) [file pone.0191826.s008.xlsx]

## Sheet: Sheet1
S5A Table. The evolutionary rate calculated for each species in this study.
Order	Family	Species	Group	dN	dS	dN/dS
Raphidioptera	Raphidiidae	Mongoloraphidia harmandi	0	0.240512	5.2542	0.0457751
Megaloptera	Corydalidae	Acanthacorydalis orientalis	1	0.161621	5.03231	0.0321166
Megaloptera	Corydalidae	Corydalus cornutus	1	0.166859	5.39857	0.0309079
Megaloptera	Corydalidae	Dysmicohermes ingens	1	0.16255	4.93541	0.0329354
Megaloptera	Corydalidae	Neochauliodes bowringi	1	0.172956	5.37358	0.0321863
Megaloptera	Corydalidae	Neochauliodes fraternus	1	0.160774	5.00126	0.0321466
Megaloptera	Corydalidae	Neochauliodes punctatolosus	1	0.170118	5.3448	0.0318286
Megaloptera	Corydalidae	Neochauliodes rotundatus	1	0.158506	4.56109	0.0347518
Megaloptera	Corydalidae	Neoneuromus tonkinensis	1	0.159668	5.21369	0.0306247
Megaloptera	Corydalidae	Nevromus exterior	1	0.159876	5.09146	0.0314009
Megaloptera	Corydalidae	Protohermes concolorus	1	0.163856	5.02796	0.032589
Megaloptera	Sialidae	Sialis hamata	1	0.165915	5.22863	0.031732
Megaloptera	Sialidae	Sialis sp.	1	0.164862	4.74894	0.0347155
Neuroptera	Ascalaphidae	Ascalohybris subjacens	2	0.171	5.36867	0.0318515
Neuroptera	Ascalaphidae	Ascaloptynx appendiculatus	2	0.1585	4.42519	0.0358177
Neuroptera	Ascalaphidae	Libelloides macaronius	2	0.161015	5.24785	0.030682
Neuroptera	Chrysopidae	Apochrysa matsumurae	2	0.149724	4.9131	0.0304743
Neuroptera	Chrysopidae	Chrysopa pallens	2	0.144562	4.44727	0.0325057
Neuroptera	Chrysopidae	Chrysoperla externa	2	0.164015	4.12152	0.0397947
Neuroptera	Chrysopidae	Chrysoperla nipponensis	2	0.146424	4.44097	0.032971
Neuroptera	Chrysopidae	Chrysoperla nipponensis EMHAU-15090613	2	0.144391	4.29084	0.033651
Neuroptera	Hemerobiidae	Micromus angulatus	2	0.145903	3.70641	0.039365
Neuroptera	Hemerobiidae	Neuronema laminatum	2	0.168197	5.27177	0.0319052
Neuroptera	Mantispidae	Ditaxis biseriata	2	0.156465	5.23894	0.0298657
Neuroptera	Myrmeleontidae	Epacanthaclisis banksi	2	0.156971	5.24545	0.0299251
Neuroptera	Myrmeleontidae	Myrmeleon immanis	2	0.155232	5.18658	0.0299296
Neuroptera	Nymphidae	Nymphes myrmeleonoides	2	0.152409	2.42722	0.0627914
Neuroptera	Osmylidae	Thyridosmylus langii	2	0.165462	5.1758	0.0319683
Neuroptera	Osmylidae	Thaumatosmylus sp.	2	0.156248	4.53868	0.0344259
Neuroptera	Ithonidae	Polystoechotes punctatus	2	0.144053	4.57926	0.0314577
Neuroptera	Ithonidae	Rapisma sp.	2	0.159524	3.82099	0.0417493
Neuroptera	Ithonidae	Rapisma zayuanum	2	0.159912	3.82008	0.0418609
Neuroptera	Ithonidae	Rapisma xizangense	2	0.159697	3.81912	0.0418152
Coleoptera	Cucujidae	Cucujus clavipes	3	0.236994	5.35159	0.0442848
Coleoptera	Scarabaeidae	Rhopaea magnicornis	3	0.221053	5.34632	0.0413468
S5B Table. The evolutionary rate calculated for each gene partition in this study.
Gene partition	dN	dS	dN/dS	Overall mean distance
cox1	0.0727963	3.91858	0.0185772	0.2085
cytb	0.118054	3.66231	0.032235	0.247
cox2	0.110236	3.24926	0.0339265	0.2627
cox3	0.118031	3.40149	0.0346997	0.2542
nad1	0.147932	3.25275	0.0454792	0.2724
atp6	0.14674	3.20324	0.0458098	0.2204
nad5	0.187758	3.59376	0.0522457	0.2875
nad4	0.200846	3.57992	0.0561035	0.3027
nad3	0.210223	2.63095	0.0799038	0.3738
nad2	0.305074	3.46832	0.0879602	0.4851
nad4l	0.192334	1.84365	0.104322	0.2848
nad6	0.322805	2.83981	0.113671	0.4919
atp8	0.377875	1.99002	0.189885	0.5029
rrnL	-	-	-	0.2971
rrnL-SS	-	-	-	0.2359
rrnS	-	-	-	0.2791
rrnS-SS	-	-	-	0.2368
tRNA	-	-	-	0.1688
