# Supplementary material for: Insight into higher-level phylogeny of Neuropterida: Evidence from secondary structures of mitochondrial rRNA genes and mitogenomic data
Source: PLoS One. 2018 Jan 30;13(1):e0191826. doi: 10.1371/journal.pone.0191826 (PMC5790268; doi:10.1371/journal.pone.0191826)
Supplement: S6 Table — (XLSX) [file pone.0191826.s009.xlsx]

## Sheet: Sheet
S6 Table. The nucleotide composition in each helix of the secondary structures of rrnS in 11 Neuropterida mitogenomes.
Domain	Helix	Total sites	Conserved sites	Percentage of conserved sites
Domain Ⅰ	H9	10	6	0.6
	H17	6	6	1
	H27	18	8	0.444444
	H39	10	2	0.2
	H47	68	23	0.338235
	H367	31	14	0.451613
	H500	10	3	0.3
	H511	26	23	0.884615
Domain Ⅱ	H567	6	1	0.166667
	H577	10	4	0.4
	H673	29	4	0.137931
	H769	34	16	0.470588
	H885	23	14	0.608696
Domain Ⅲ	H921	35	27	0.771429
	H939	10	8	0.8
	H944	25	17	0.68
	H960	8	3	0.375
	H984	13	7	0.538462
	H1047	34	25	0.735294
	H1068	12	5	0.416667
	H1074	6	4	0.666667
	H1113	8	2	0.25
	H1241	6	2	0.333333
	H1303	22	5	0.227273
	H1350	16	5	0.3125
Domain Ⅳ	H1399	30	25	0.833333
	H1506	20	14	0.7
