# Supplementary material for: Insight into higher-level phylogeny of Neuropterida: Evidence from secondary structures of mitochondrial rRNA genes and mitogenomic data
Source: PLoS One. 2018 Jan 30;13(1):e0191826. doi: 10.1371/journal.pone.0191826 (PMC5790268; doi:10.1371/journal.pone.0191826)
Supplement: S7 Table — (XLSX) [file pone.0191826.s010.xlsx]

## Sheet: Sheet1
S7 Table. The nucleotide composition in each helix of the secondary structures of rrnL in 11 Neuropterida mitogenomes.
Domain	Helix	Total sites	Conserved sites	Percentage of conserved sites
Domain Ⅰ	H183	4	2	0.5
	H235	19	6	0.315789
	H461	4	0	0
	H533	6	1	0.166667
	H563	8	8	1
Domain Ⅱ	H579	12	10	0.833333
	H589	14	2	0.142857
	H671	29	16	0.551724
	H687	25	12	0.48
	H736	17	1	0.0588235
	H777	6	4	0.666667
	H812	12	6	0.5
	H822	10	8	0.8
	H837	38	0	0
	H946	20	5	0.25
	H991	30	2	0.0666667
	H1057	15	2	0.133333
	H1087	11	2	0.181818
	H1196	23	2	0.0869565
Domain Ⅳ	H1648	43	13	0.302326
	H1764	21	7	0.333333
	H1755	6	6	1
	H1792	16	11	0.6875
	H1830	8	3	0.375
	H1835	20	16	0.8
	H1906	12	11	0.916667
	H1925	2	2	1
	H1935	12	6	0.5
	H2023	10	6	0.6
Domain Ⅴ	H2043	24	16	0.666667
	H2064	25	22	0.88
	H2077	22	4	0.181818
	H2246	8	4	0.5
	H2259	12	4	0.333333
	H2347	25	8	0.32
	H2359	8	6	0.75
	H2455	35	25	0.714286
	H2507	27	22	0.814815
	H2520	20	3	0.15
	H2547	10	6	0.6
	H2588	15	9	0.6
Domain Ⅵ	H2646	25	17	0.68
	H2675	8	5	0.625
	H2735	4	3	0.75
