# Supplementary material for: Insight into higher-level phylogeny of Neuropterida: Evidence from secondary structures of mitochondrial rRNA genes and mitogenomic data
Source: PLoS One. 2018 Jan 30;13(1):e0191826. doi: 10.1371/journal.pone.0191826 (PMC5790268; doi:10.1371/journal.pone.0191826)
Supplement: S1 File — (ZIP) [file pone.0191826.s011.zip]

Archive with 19 entries (18 files):
- S1 File/
- S1 File/Aliscore_PCG.phy
- S1 File/Aliscore_PCG12.phy
- S1 File/Aliscore_PCG12RNA-SS.phy
- S1 File/Aliscore_PCG12RNA.phy
- S1 File/Aliscore_PCGAA.phy
- S1 File/Aliscore_PCGRNA-SS.phy
- S1 File/Aliscore_PCGRNA.phy
- S1 File/PCG.phy
- S1 File/PCG12.phy
- S1 File/PCG12RNA-SS.phy
- S1 File/PCG12RNA.phy
- S1 File/PCGAA.phy
- S1 File/PCGRNA-SS.phy
- S1 File/PCGRNA.phy
- S1 File/rrnL-SS.phy
- S1 File/rrnL.phy
- S1 File/rrnS-SS.phy
- S1 File/rrnS.phy
