# Supplementary material for: Insight into higher-level phylogeny of Neuropterida: Evidence from secondary structures of mitochondrial rRNA genes and mitogenomic data
Source: PLoS One. 2018 Jan 30;13(1):e0191826. doi: 10.1371/journal.pone.0191826 (PMC5790268; doi:10.1371/journal.pone.0191826)
Supplement: S1 File — (ZIP) [file pone.0191826.s011.zip › S1 File/Aliscore_PCG.phy]

35 8990
Acanthacorydalis_orientalis	ATGATAACAAATCTATTCTCCTTTGACCCCTCTTCAATTTAATTTCCTTAATTGATTAAGAACTTTTTTAGGATTATTAATTATTCCTTATTGAATTTTACCAAACGTTTCTTTCTTATGATTTTCTATTCTAAACACTCTTCATAAAGAATTTAAAACTCTTTTCTGGTTCAACTTTTATTTTTATTTTATTTTCAATAATTTTATTCAATAATTTTTTAGGATTATTTCCTTATATTTTTACAAGAACTAGTCACCTTACCTTAACTTTAGGATTAGCCTTACCTTTATGACTATCTTTTATAATTTATGGATGATTTAATCACACTACATATATTAGCCCATTTAGTTCCTCAAGGAACACCAATTCTTATACCATTTATAGTTTGTATTGAAACA…
Apochrysa_matsumurae	ATGATAACAAATTTATTTAGATTTGATCCATCTACAAATAAGTTTTTTAAATTGAATTAGATCAATATTAGGTATTATTATAATTCCATTTTGATTAATTCCAATCGATTCTTTTTTATGAAATAAAATTTTATTGACTCTTCATAATGAATTCAAAACATTATTATGGTAGAACATTTATTTTTATTACTTTTTCTTTTATTGTTTTTAATAATTTTATAGGATTATTTCCTTATATTTTTACTAGTTCAAGTCATATAACTATAACTTTAGCATTAGCTTTGCCTCTTTGATTAAGATTTATATTATATGGATGAATTAATCATACTCCATATATTTGCACATTTAGTTCCTCAAGGAACACCTGTTCTTATACCTTTTATAGTTTGTATCGAAACA…
Ascalohybris_subjacens	ATGATAACTAATTTATTCTCATTTGATCCATCAACTAATAAATTTCTTAAATTGATTAAGAACAATAATTGGATTATTATTAATTCCATATTGATTAATCCCTTACGATTGTATTATATGATTTAAAATTCTTAATACTCTACATAGAGAATTTAAAACATTAATATGGAAGAACATTTATTTTCGTACTATTTTCATTTATTACATTTAATAATTTTATAGGATTATTCCCATATGTATTTACTAGAACTAGACATTTAGCAATAACTCTGGCATTGGCCCTACCCTTATGATTAAGCTTTATATTATATGGATGAATTAATTATACAACACATATTTGCACATTTAGTCCCTCAAGGAACACCTATTTTAATACCATTTATAGTATGTATTGAAACT…
Ascaloptynx_appendiculatus	ATGATAACAAATTTATTTTCATTTGATCCATCTACTAATAAACCTATTAAATTGAATTAGAACAATTATTGGATTAATAATTATTCCATATTGATTAATTCCTAACGATTCAATTTTATGATTTAAAATTTTAAATACTTTACATAACGAATTTAAAACCTTAATATGGTAGAACATTCATTTTTGTATTATTCTCATTTATTATATTTAATAATTTTATAGGACTATTCCCCTATGTATTCACTAGAACTAGACACTTAACAATAACACTCTCATTAGCATTACCTCTATGACTAAGATTTTTATTATATGGATGAATTAATCATACATCATATATTTGCACACCTTGTTCCTCAAGGTACTCCAGTTCTTATACCATTTATAGTATGTATTGAAACA…
Chrysopa_pallens	ATGATAACAAATTTATTTAGATTCGATCCTTCAACAATTAAATTTTTTAAATTGAACTAGATCTATACTAGGAATTATTATATTACCATATTGATTAATCCCTATCGATTCTTTTTTATGAAATAAAATTTTAACTACTTTACATAATGAATTTAAAACATTATTCAGGTAGAACTTTTATTTTTATTATTTTTTCATTTATTATATTTAATAATTTTATAGGATTATTTCCATATATTTTTACTAGTTCAAGTCATATAGCAATAACTTTAGCCTTAGCTTTACCATTATGATTAAGATTTATATTATTTGGTTGAATTAATCATACTTCATATATTTGCTCATTTAGTACCCCAAGGTACACCAATTTTAATACCTTTTATAGTATGTATTGAAACA…
Chrysoperla_externa	ATGGTAACAAACTTATTTAGATTTGATCCATCAACTATTAAATTTTTTAAATTGGATAAGTTCAATATTAGGGATTATTATATTACCATATTGGCTAATTCCTATCGATTCATTTTTATGGAATAAAATTTTAATAACTCTTCATAATGAATTCAAAACTTTATTCAGGAAGAACATTCATTTTTATTACTTTTTCTTTTATTGTTTTTAATAATTTTATAGGACTTTTTCCATATATTTTTACTAGATCTAGTCATATAACAATAACTTTAGCATTAGCTTTACCTTTATGGTTGAGCTTTATATTATTTGGGTGGATTAATCACACTTCATATATTTGCTCACTTAGTTCCTCAAGGTACCCCTGTTTTAATACCTTTTATAGTATGTATTGAAACT…
Chrysoperla_nipponensis	ATGATAACTAACTTATTTAGATTTGATCCATCAACTATTAAGTCTTTTAAATTGAATAAGTTCAATATTAGGTATTATTATATTACCATCTTGATTAATTCCAATCGATTCATTTTTATGAAATAAAATTTTAATTACTCTTCATAATGAATTTAAAACTTTACTCAGGTAGAACTTTTATTTTTATTACCTTTTCTTTTATTGTTTTCAATAATTTTATAGGTTTATTTCCTTATATTTTTACTAGTTCTAGTCATATAACAATAACATTAGCTTTAGCTTTACCTTTATGATTAAGTTTTATAATATTTGGATGAATTAATCATACATCATATATTTGCTCATTTAGTACCTCAAGGTACACCTGTATTGATACCTTTTATAGTATGTATTGAAACT…
Corydalus_cornutus	ATGATAACAAATCTATTTTCTTTTGACCCCTCTTCAATTTAATATTCTTAATTGACTAAGAACTTTCTTAGGATTATTAATTATTCCATTTTGATTATTGCCAACCGATTCTTTTATTTGATTTTCTATTTTAAATACTCTTCATAAAGAATTTAAAACTCTTCTTTGGATCAACCTTTATTTTTATCCTATTTTCTATAATCTTATTCAATAACTTCCTAGGATTATTTCCATATATCTTTACTAGCACAAGCCATCTAACCCTTACTCTAGGGCTAGCTTTACCCCTATGACTATGTTTTATAATCTATGGATGAATCAACCACACAACATATATTTGCCCATTTAGTACCTCAAGGAACTCCTATCTTAATACCTTTTATAGTATGCATTGAAACT…
Cucujus_clavipes	---ATAGCTAACCTATTTTCTTTTGATCCTTCAACTATTTAACCTCTTAAATTGAATAAGAACTTTTATTGGCCTAATATTTATCCCATTTTGAATAATTCCATACGTATATATTCTATGAATTAATATTATTAATACTCTTCACAAAGAATTTAAAATTTTAATAAGGAAGTACTTTAATTTTTATTTTATTCTCTTTAATTTTTTTTAATAATTTTTTAGGCCTGTTTCCATATATTTTTACTAGAACTAGACATATAATTTTAACTTTAAGATTAGCCCTTCCCTTATGATTAAGATTTATAATTTTCGGATGATTAAATAATACCACATATACTTGCTCACTTAGTTCCCCAAGGAACTCCTATTCTAATACCTTTTATAGTATGTATTGAAACA…
Ditaxis_biseriata	ATGATAACAAATCTATTTTCATTCGATCCATCAACTAATAAATATTTTAAATTGAATAAGATCTCTATTAGGAATTCTAATAATTCCATACTGAATTATTCCTATCGATTCATATTTATGATATAAAATTTTATTAACACTTCATAAAGAATTTAAAACATTATTCAGGTAGAACTTTTATTTTTATTTTATTTTCTTTAATTGTATTTAATAATTTTATAGGATTATTTCCATATATTTTTACAAGTACAAGTCATATAACAATAACCTTATCATTAGCTTTACCTTTATGACTAAGATTTATATTATATGGATGAATTAATCATACTTCATATATTTGCTCACTTAGTACCCCAAGGTACCCCTATTTTAATACCATTTATAGTATGTATTGAAACA…
Dysmicohermes_ingens	ATGATAACTAACTTATTTAGTTTTGATCCATCAACTATTAAATCTATTAAATTGAATAAGTACTTTATTAGGATTATTACTAATTCCATACTGATTATTACCTTTCGATTCATTTATTTGAATGAATTTAATCTCTACTCTTCACAATGAATTTAAAACATTATTAAGGATCCACATTTATCTTTGTTGTTTTTTCATTAATTCTTTTTAATAATTTTTTAGGTTTATTTCCTTATATTTTTACTAGAACTAGTCATTTAACTATAACATTATCATTAGCTCTACCTTTATGATTAAGATTTATAATTTATGGATGAATTAATCATACAACATATATTTGCTCATTTAGTTCCTCAAGGTACTCCAGTTCTTATGCCTTTTATAGTATGTATTGAAACT…
Epacanthaclisis_banksi	ATGATAACAAATCTATTTTCATTTGATCCATCAACTAATAAACCTTCTTAATTGATTAAGTACAATACTAGGGTTAATAATTATTCCATATTGATTAATTCCTTCCGATTATATATTATGATTCAATGTATTAAATACTCTTCATAAAGAATTTAAAACTTTAATACGGAAGAACCTTCATTTTTGTTCTATTTTCATTTATTATATTTAACAATTTTATAGGATTATTCCCTTATATTTTTACAAGAACAAGTCATCTTACTTTAACACTAGCTTTAGCCTTACCTTTATGATTAAGATTTCTTTTATATGGTTGAATCAATCATACTTCACATATTTGCTCATCTGGTTCCTCAAGGAACCCCAGTTCTTATACCATTTATAGTATGTATTGAAACT…
Thaumatosmylus_sp.	ATGATAACAAATTTATTTTCTTTTGACCCTTCAACAATTTAATTTTTTAAATTGACTAAGTTCATTAATTGGACTTTTAATAATTCCATATTGATTACTACCTATCGATTTTTTTCTTTGAAATAAAATTCTCTTAACTCTTCATAAAGAATTTAAAACTTTATTCAGGATCAACTTTTATTTTTGTTTTATTTTCATTAATTATATTTAATAATTTTATAGGACTATTTCCATATATTTTTACAAGAACTAGTCATTTAACTTTAACATTAACTTTAGCATTACCTTTATGATTAAGATTTATATTATATGGATGAATTAATCATACTACATATATTTGCCCACTTAGTTCCTCAAGGAACTCCTGTTTTAATACCTTTTATAGTATGTATTGAAACA…
Libelloides_macaronius	ATGATAACTAACTTATTTTCATTTGATCCATCTACTAATAAGTATCCTAAACTGGTTAAGAACAATAATTGGATTAATAATAATTCCATATTGATTAATTCCGTACGATAACATTATATGATTCAAAATCATAAATACTCTTCATAGAGAATTTAAAACATTGATATGGAAGAACTTTTATCTTTATTTTATTTTCATTTATCATATTCAACAATTTTATAGGGCTATTCCCATATATTTTCACTAGAACTAGACATCTAGTAATAACCCTAACAATAGCATTACCCCTATGATTAAGATTTATATTATATGGATGGATTAATCATACATCATATATTTGCACACCTAGTCCCACAAGGAACACCTGTTTTAATACCATTTATAGTATGTATTGAAACT…
Chrysoperla_nipponensis_EMHAU	ATGATAACTAATTTATTTAGATTTGATCCATCAACTATTAAGTCTTTTAAATTGAATAAGTTCAATATTAGGTATTATTATATTACCATATTGATTAATTCCAATCGATTCATTTTTATGAAATAAAATTTTAATTACTCTTCATAATGAATTTAAAACTTTACTCAGGTAGAACTTTTATTTTTATTACTTTTTCATTTATTGTTTTCAATAATTTTATAGGTTTATTTCCTTATATTTTTACTAGTTCTAGTCATATAACAATAACATTAGCTTTAGCTTTACCTTTATGATTAAGTTTTATAATATTTGGATGAATTAATCATACATCATATATTTGCTCATTTAGTACCTCAAGGTACACCTGTATTGATACCTTTTATAGTATGTATTGAAACT…
Mongoloraphidia_harmandi	---ATAACTAACTTATTTTCTTTTGATCCTTCTACTTTTTAACTTTTTAAATTGATTAAGAACTTTCTTAGGTTTACTAATCTTTCCATTCTGACTTCTTCCCACCGATATATATTTTTTTAATAGAATTATAATAAAATTATTTATAGAATTTAAAACACTTTTTAGGAAGAAGAATTATTTTTATTTTATTCATATTTATTTTATTTAATAATTTTATTGGTCTATTTCCTTATATTTTTACTAGTACAAGACATCTAATATTTTCTTTAACTTTAGCAATACCTATATGATTATCCTTTATACTATTTGGTTGAATAAATTATACTTAATATATTTACTCATATAGTTCCTCAAGGAACTCCTATTTTAATACCTTTTATAGTCTGTATTGAAACA…
Myrmeleon_immanis	ATGATAACAAATTTATTCTCATTTGATCCTTCAACAAATAAGTTTTCTTAATTGATTAAGAACAATATTAGGATTAATTATAATTCCATATTGATTAATTCCATTCGATTATATTTTATGATTTAAAATTCTTAATACACTTCACTTAGAATTTAAAACTCTTATATGGAAGAACTTTTATCTTTGTCTTATTTTCTTTTATTATATTTAATAATTTTATAGGACTATTCCCGTATGTATTTACTAGAACTAGTCACTTAGCAATAACACTAGCCTTAGCATTACCTCTCTGATTGAGATTTATTTTATATGGATGAATTAATCACACCCCATATATTTGCTCATCTAGTTCCCCAAGGGACTCCAGTTTTAATACCTTTTATAGTATGTATTGAAACA…
Neochauliodes_bowringi	ATGATAACTAACTTATTCAGTTTTGACCCTAGAACAACTAAACCTTTTAAACTGAATAAGTACATTTTTAGGACTAATAATAATCCCATATTGAATTTTACCTTACGATACATTTATATGATTTAATATTTTACTCACATTACATAAAGAATTTAAAACACTTCTAAGGATCTACATTTATTTTTATTCTATTTAGAATAATTTTATTTAATAATTTTATAGGTCTATTCCCTTATATTTTTACTAGAACTAGTCATTTAACTATAACTTTAACCTTAGCCCTTCCTTTATGATTAAGATTTATAATCTATGGATGAATTAATCACACAACACATACTTGCTCATTTAGTCCCCCAAGGAACTCCTATCTTAATACCTTTTATAGTATGTATTGAAACA…
Neochauliodes_fraternus	ATGATAACAAACTTATTCTCCTTTGATCCCTCTTCAATTTAATTTCCTTAATTGATTAAGAACCTTTTTAGGATTATTAATTATCCCTTATTGAATTTTACCAAACGCTTCTTTTTTATGGTTTTCTATTTTAAATACCCTACATAAAGAATTTAAAACTCTTTTTTGGCTCAACTTTTATCTTTATTTTATTTTCAATAATTTTATTTAATAATTTTTTAGGGTTATTTCCTTATATTTTTACAAGAACAAGTCATCTTACTTTAACTTTAGGATTAGCTTTACCTTTATGATTATCTTTTATAATTTACGGATGATTTAATCACACTACATATATTAGCACATCTAGTTCCTCAGGGAACACCAATTCTTATACCTTTTATAGTCTGTATTGAAACA…
Neochauliodes_punctatolosus	ATGATAACTAATTTATTTAGTTTTGACCCTAGAACAATTAAATTTCTTAAACTGAATAAGAACATTTTTAGGATTAATGATTATTCCATACTGACTTCTCCCCTTCGATTCTTACTTATGATTTAATATTTTATTCACTTTACATAAAGAATTTAAAACACTCTTAAGGTTCAACATTTATTTTTATTTTATTTAGAATAATTTTATTCAATAACTTTTTAGGATTATTCCCGTATATTTTTACGAGAACAAGCCATTTAACTATGACACTCACATTAGCCCTTCCCCTTTGATTAAGATTTATAATTTATGGATGAATTAACCATACAACATATATTTGCTCATTTAGTCCCTCAAGGAACCCCTATTTTAATACCTTTTATAGTATGTATTGAAACT…
Neochauliodes_rotundatus	ATGATAACAAACCTTTTTTCTTTTGATCCTTCATCATTTTAACCTTATAAATTGACTAAGAACTTTTATTGGTTTAATAATTATTCCATTTTGATTAGTTCCTAACGTTTCCTTTATCTGATTTTCAATTTTAAATACTTTACATAAAGAATTTAAAACTCTTCTTAGGATCTACTTTTATTTTCATTTTATTTAGAATAATTTTATTCAATAATTTCTTAGGTTTATTCCCATATATTTTTACTAGAACAAGTCATTTAACTATAACATTATCTTTAGCTTTACCTCTATGACTTTCTTTTATAATTTTTGGATGAATTAATCATACAACATATATTTGCTCACTTAGTTCCTCAAGGTACTCCTATTTTAATGCCTTTTATAGTATGTATTGAAACT…
Neoneuromus_tonkinensis	ATGATAACAAACCTTTTTTCTTTTGATCCTTCCTCATTTTAATCTATTAAATTGATTAAGAACTTTCATTGGTTTAATAATTATCCCATTTTGATTACTTCCTAACGATTCTTTTATTTGATTCTCAATTCTTAATACTTTACATAAAGAATTTAAAACCTTACTTAGGATCTACTTTTATTTTTATTTTATTTAGAATAATTTTATTTAATAATTTTTTAGGGTTATTTCCATACATTTTTACAAGAACAAGTCACTTAACTATAACATTATCTTTAGCCCTACCCTTATGACTCTCTTTCATAATTTTTGGGTGAATTAATCACACTACATATATTTGCTCATTTGGTACCTCAAGGAACACCTATCTTAATACCTTTTATAGTATGTATTGAAACT…
Neuronema_laminatum	ATGATAACAAACTTATTTTCATTTGACCCTTCAACAATTTAATTTATTAAATTGAATTAGATCAATTGTTGGTATTATATTAATCCCATACTGAATTATACCAATCGATTCATGATTATGATTTAAGATTTTATCTACATTACATAAAGAATTCAAAACTTTATTAAGGAAGAACATTTATTTTTATTTTATTTTCTATAATTATATTAAATAATTTTATAGGACTATTCCCCTATATTTTTACAAGAACAAGTCATATAACTTTAACTCTTTCACTAGCCTTACCTTTATGATTAAGATTCATATTATACGGATGAATTAATCATACTTCATATATTTGCTCACTTAGTTCCACAAGGAACTCCTATTCTTATACCTTTTATAGTATGTATTGAAACT…
Nevromus_exterior	ATGATAACAAATCTATTTTCTTTTGATCCTTCTTCTTTTTAATCTAATAAACTGATTAAGAACTTTTATTGGATTAATAATTATTCCTTTTTGACTTCTACCTAACGATTCTTTTATTTGATTTTCTATTTTAAATACCTTACATAAAGAATTTAAAACTTTATTTAGGTTCAACATTTATTTTTATTTTATTCAGAATAATCTTATTTAATAATTTCCTTGGATTATTTCCTTATATTTTTACTAGAACAAGTCATTTAACTATAACTTTATCTTTAGCTTTACCTTTATGATTATCCTTTATAATTTTTGGATGAATTAATCATACTACATATATTTGCTCACTTAGTTCCTCAGGGAACACCCATTCTTATACCTTTTATAGTATGTATTGAAACA…
Nymphes_myrmeleonoides	ATGATAAGTAATTTATTTTCATTTGATCCATCAACTACTAAATATATTAAATTGATTAAGATCAATATTAGGAATTATAATAATTCCATTTTGATTAATTCCATACGATTCTTTATTATGATTTAATATTTTAAATACATTACATAAAGAATTTAAAACTTTATTAAGGAAGAACTTTTATTTTTATTCTTTTTACATTTATTATATTTAATAATTTTATAGGATTATTCCCCTATGTATTTACAAGTACAAGTCATTTAATTATAACATTATCTTTAGCATTACCATTATGATTAAGATTTATAATTTATGGATGAATTAATCATACTTCATATATTTGCTCATTTAGTTCCTCAAGGAACTCCTATTTTAATACCTTTTATAGTATGTATTGAAACT…
Polystoechotes_punctatus	ATGATAACAAATTTATTTTCATTTGACCCTTCAACTATTAAATTTTTTAAATTGATTTAGTTCAATTTTAGGTTTATTATTAATTCCATTCTGATTAATTCCTATCGTTTCATTTTTATGAAATAAAATTTTATTAACATTACATAAAGAATTTAAAACTTTATTTAGGAAGAACTTTTATTTTCATTTTATTTTCTATAATTGTTTTTAATAATTTTATAGGATTATTTCCTTATATTTTTACAAGAACAAGTCATATAACTATAACTTTAGCTCTAGCTTTACCTTTATGATTAAGTTTTATAATTTATGGTTGAATTAATCATACTTCATATATTTGCACATTTAGTCCCTCAAGGAACACCTGTATTAATACCTTTTATAGTATGTATTGAAACA…
Protohermes_concolorus	ATGATAACAAATCTATTCTCTTTTGATCCTTCATCATTTTAATTTTTTAAATTGACTTAGAACATTTTTAGGATTATTAATTATTCCATACTGACTTCTTCCAATCGATTATTTTATATGATTTAATATCTTGAATACTTTGCATAATGAATTTAAAACTCTTTTCTGGCTCAACCTTTATTTTTATCTTATTTAGACTAATTCTCTTTAATAATTTTTTAGGATTATTCCCTTATATTTTTACAAGAACTAGTCATTTAACTTTAACTCTAAGATTAGCCCTACCTTTATGACTTACATTTATAATTTATGGATGAATTAATCATACCACATATATTTGCTCATCTAGTCCCTCAAGGAACTCCTATCCTTATACCTTTTATAGTTTGTATTGAAACA…
Rapisma_xizangense	ATGATAACAAATTTATTTTCATTTGACCCTATTACTATTTAATTTTTTAAATTGATTAAGATCTTTCTTAGGTTTATTTATTATTCCTTATTGATTAATCCCTATCGTTTTTTTTTTCTGAAATAATATTATAATTACTCTTCATAAGGAATTTAAAATTTTATTTAGGAGGAACATTAATTTTTATTTTATTTTCTTTTATTTTATTTAATAACTTTATAGGATTATTCCCTTATATTTTTACAAGATCTAGCCATTTAACAATAAATTTATCTTTAGCTTTATCTTTATGATTAAGTTTTATAATTTATGGATGATTTAATTATACTTCATATATTTTCTCATTTAGTACCTCAAGGAACTCCTATTTTAATACCTTTTATAGTTTGTATTGAAACA…
Rapisma_zayuanum	ATGATAACAAATTTATTTTCATTTGACCCTATTACTATTTAATTTTTTAAATTGATTAAGATCTTTCTTAGGTTTATTTATTATTCCTTATTGATTAACCCCTATCGTTTTTTTTTTCTGAAATAATATTATAATTACTCTTCATAAGGAATTTAAAATTTTATTTAGGAGGAACATTAATTTTTATTTTATTTTCTTTTATTTTATTTAATAACTTTATAGGGTTATTCCCTTATATTTTTACAAGATCTAGTCATTTAACAATAAATTTATCTTTAGCTTTATCTTTATGATTAAGTTTTATAATTTATGGATGATTTAATTATACTTCATATATTTTCTCATTTAGTACCTCAAGGGACTCCTATTTTAATACCTTTTATAGTTTGTATTGAAACA…
Rapisma_sp.	ATGATAACAAATTTATTTTCATTTGACCCTATTACTATTTAATTTTTTAAATTGATTAAGATCTTTCTTAGGTTTATTTATTATTCCTTATTGATTAACCCCTATCGTTTTTTTTTTCTGAAATAATATTATAATTACTCTTCATAAGGAATTTAAAATTTTATTTAGGAGGAACATTAATTTTTATTTTATTTTCTTTTATTTTATTTAATAACTTTATAGGATTATTCCCTTATATTTTTACAAGATCTAGCCATTTAACAATAAATTTATCTTTAGCTTTATCTTTATGATTAAGTTTTATAATTTATGGATGATTTAATTATACTCCATATATTTTCTCATTTAGTACCTCAAGGAACTCCTATTTTAATACCTTTTATAGTTTGTATTGAAACA…
Rhopaea_magnicornis	ATGATAACAAATCTTTTTTCTTTTGACCCCTCAACATTTTAATTTATTAAATTGAATAAGGACTATATTAGGATTAATACTAATTCCATTCTGATTAATCCCATTCGATACTTTTATTTGAAATAAAATCCTATTAACTCTTCATATTGAATTTAAAACATTAATCAGGAATAACTTTAATTTTTATTTTATTTTCTATAATTGTATTTAATAATTTTTTAGGATTATTTCCATATATTTTTACTAGAACAAGACATTTAACTTTAACTTTAACTTTAGCCCTCCCTCTTTGATTAAGATTTATAATTTATGGATGAATTAATCATACTGCACATATTTGCCCATTTAGTGCCTCAAGGTACGCCTGTATTAATACCTTTTATAGTTTTAATTGAAACT…
Sialis_hamata	ATGATAACAAATTTATTCTCATTTGACCCATCAACTAATAAATTTATTAAATTGATTAAGAACCTTTTTAGGAATTTTATTATTACCTTTTTGATTAATACCTAACGATTATATTATTTGAATAAATATTATTTATAAACTTCATATAGAATTTAAAATTTTATTCTGGATCAACATTTATTTTTATTTTATTTAGTTTTATTTTATTTAATAATTTTTTAGGGTTATTTCCTTATATTTTTACAAGATCAAGCCATTTAACAATAACATTAACTTTAGCTCTTCCTTTATGACTAAGATTTATAATTTATGGTTGATTTAATCATACTACATATATTTGCTCATCTTGTTCCTCAGGGAACACCAGTTTTAATACCTTTTATAGTATGCATTGAAACA…
Sialis_sp.	ATGATAACAAACTTATTTTCATTTGATCCTTCAACAAATAAATTTATTAAATTGAATAAGAACATTTTTAGGAATTTTATTATTACCTTTTTGATTAATACCAAACGATTATATTATTTGAATAAATATTATTTATAAACTTCACATAGAATTTAAAATTTTACTCCGGGTCATCATTTGTCTTTATTTTATTCAGATTTATTTTATTTAATAATTTTTTAGGATTATTCCCTTATATTTTTACAAGATCAAGTCATTTAACAATAACCTTAACTTTAGCTCTACCTTTATGATTAAGATTTATAATTTATGGATGATTTAATCACACAACACATATTTGCCCATCTTGTTCCTCAAGGAACTCCCATTTTAATACCTTTTATAGTATGTATTGAAACC…
Thyridosmylus_langii	ATGATAACTAATTTATTTTCTTTTGACCCCTCAACTATTTAGTCTACTTAATTGATTAAGTTCATTTATTGGGTTATTATTAATCCCATACTGATTATTACCAACCGTTTCTTTCCTTTGAAACAAAATTCTTTCTACTCTTCATAAAGAATTCAAAACTTTATTCAGGATCTACTTTTATTTTTGTTTTATTTTCGTTAATTATATTTAATAATTTTATAGGGTTATTCCCTTATATCTTTACAAGAACAAGTCATTTAACATTAACTTTAACTTTAGCCTTACCACTTTGGCTAAGATTTATATTATATGGATGAATTAATCATACAACATATATTTGCTCACTTAGTTCCCCAAGGAACACCTGTTTTAATGCCTTTTATAGTTTGTATTGAAACA…
Micromus_angulatus	ATGATAACAAATTTATTTTCATTTGATCCCTCAACTATTAAATTTACTAAATTGAATAAGTTCATTATTAGGTTTAATAATTATTCCTTTTTGAATTTTACCTATCGATTCTTTTTTATGAAATAAAATTTTAATTACACTTCATATAGAATTTAAAACATTATTTAGGTAGAACTTTTATTTTTATTTTATTTTCAATAATTGTTTTTAATAATTTTATAGGTTTATTCCCTTATATTTTTACAAGAACAAGTCATATATCTATAACTTTAGCTTTAGCTTTACCTTTATGAATAAGATTTATACTTTATGGGTGAATTAATCATACATCATATATTTGCACATTTAGTTCCTCAAGGAACACCTATTTTAATACCATTTATGGTTTGTATTGAAACT…
