# Supplementary material for: Insight into higher-level phylogeny of Neuropterida: Evidence from secondary structures of mitochondrial rRNA genes and mitogenomic data
Source: PLoS One. 2018 Jan 30;13(1):e0191826. doi: 10.1371/journal.pone.0191826 (PMC5790268; doi:10.1371/journal.pone.0191826)
Supplement: S1 File — (ZIP) [file pone.0191826.s011.zip › S1 File/Aliscore_PCG12.phy]

35 6448
Acanthacorydalis_orientalis	ATATACAACTTTTCGTTTGACCTCTCAGTTAATTTCCTAATGTTAGACTTTTGGTTTTATATCCATTATGATTTCCACCGTTTTTGTTTCATCTAAACCTCAAAGATTAAACCTTTGGGGTCACTTATTTATAGTTTTTCATATTTTTAAAATTTTGGTTTTCCTAATTTACAGACAGCACTACTTACTTGGTTGCTTCCTTTGCTTCTTATATTAGGTGTTAACAACCACAATTTGCCATTGTCCCAGGACCCCCATCTATCCTTATGTTGATGAACATAGAAATATCGCCGGACTTGCGTCGTTGCGCAAATATGCGGCATTTTCTACTTTTGGAAACGGAATCTAACTTTTTATTTATTTACCAATTTTATTTGATCGCGTGCATATCATCTAGTT…
Apochrysa_matsumurae	ATATACAATTTTAGATTTGACCTCACAAATAGTTTCTTAATGATAGTCATTTGGATATATATCCTTTTTGTTATCCAACGTTTTTGAAAAATTTTTACCTCAAAGATTAAACTTTTGGGGAGACTTATTTATAGACTTTCTTATGTTTAAAATTATGGTTTTCCTAATTTACAGTCAGCAATACATACTTGCTTGCTTCCCTTGTTAGTTATTTTAGGTGATAACAACAACAATTTGCCATTGTCCCAGGACCCAGGTCTATCCTTATGTTGATGAACATAGAATTATCGCCGGACTTGCGTCGTTGCGCAAATATGCGGCATTCTTTACCTTTGGAGACGGCCTCAATTTGTAATTCTATTTACCAATTTTACCTGATCGCGTGCATATCATCTAGTT…
Ascalohybris_subjacens	ATATACAATTTTTCATTTGACCTCACAAATAATTTCTTAATGTTAGACATATGGTTTTTTATCCATTATGTTATCCTCCGTTATTGTTAAATCTAAACCTCAAGGATTAAACTTATGGGGAGACTTATTTGTTCCTTTTCTTATACTTAAAATTATGGTTTTCCTAGTTTACAGACAGCATTGCATACCTGCTTGCCTCCTTTGTTAGTTATTTTAGGTGATAATAACACCAATTTGCCATTGTCCCAGGACCCCCATTTATCCTTATGTTGATGAACATAGAAATATCGCCGGACTTGCGTCGCTGCGCAAATATGCGGCATTTTTTACCTCTGGAGACGGCCTCAATATATAAATTTTTATACCATTTTTACTTGATCGCGTGCATATCATCTAGTT…
Ascaloptynx_appendiculatus	ATATACAATTTTTCATTTGACCTCACAAATAACTTCTTAATGATAGACATATGGTTATATATCCATTATGTTATCCACCGTTTTTGTTAAATTTAAACTTCAAAGATTAAACTTATGGGGAGACTTATTTGTTCTTTTTCTTATATTTAAAATTATGGCTTTCCTAGTTTACAGACAGCATTACATACCTTCTTGCTTCCCTTGCTAGTTTTTTTAGGTGATAACAACACCAATTTGCCACTGTCCCAGGACCCCCGTCTATCCTTATGTTGATGAACATAGAACTATCGCCGGACTTGCGTCGCTGCGCAAATATGCGGCATTTTCTACCTTTGGAGACGGCCTCAATATATAATTTTATATACCATTTTTACCTGATCGCGTGCATATCATCTAGTT…
Chrysopa_pallens	ATATACAATTTTAGATTTGACCTCACAATTAATTTCTTAATGACAGTCATCTGGATATATTTCCTTTATGTTATCCAACGTTTTTGAAAAATTTACACTTCAAAGATTAAACTTTTGGGGAGACTTATTTATAGATTTTCTTATATTTAAAATTATGGTTTTCCTAATTTACAGTCAGCAATGCATACTTGCTTGCTTCCTTTGTTAGTTATTTTTGGTGATAACAACAACAATTTGCCATTGTCCCAGGACCCAGATTTATCCTTATGTTGATGAACATAGAATTATCGCCGGACTTGCGTCGTTGCGCAAATATGCGGCATTCTTTACTTTTGGTCACGGCCTCATTTTATAATTTTTTTTGTCAATTTTACTTGATCGCGTGCATATCATCTAGTT…
Chrysoperla_externa	ATGTACAATTTTAGATTTGACCTCACAATTAATTTCTTAATGATAGTCATTTGGATATATTTCCTTTATGCTATCCAACGTTTTTGAAAAATTTATACCTCAAAGATTAAACTTTTGGGGAGACTTATTTATAGACTTTCTTATGTTTAAAATTATGGCTTTCCTAATTTACAGTCAGCAATACATACTTGCTTGCTTCCTTTGTTAGTTATTTTTGGTGATAACAACAACAATTTGCCATTGTCCCAGGACCCAGGTTTATCCTTATGTTGATGAACATAGAATTATCGCCGGACCTGCGTCGTTGCGCAAATATGCGGCATTTTTTACTTTTGGTCACGGCCTCAATTTGTAATTTTTTATGTCAATTTTACTTGATCGCGTGCATATCATCTAGTT…
Chrysoperla_nipponensis	ATATACAATTTTAGATTTGACCTCACAATTAGCTTCTTAATGATAGTCATTTGGATATATTTCCTTTCTGTTATCCAACGTTTTTGAAAAATTTATACCTCAAAGATTAAACTTCTGGGGAGACTTATTTATAGACTTTCTTATGTTTAAAATTATGGTTTTCCTAATTTACAGTCAGCAATACATACTTGCTTGCTTCCTTTGTTAGTTATATTTGGTGATAACAACAACAATTTGCCATTGTCCCAGGACCCAGGTTTATCCTTATGTTGATGAACATAGAATTATCGCCGGACTTGCGTCGTTGCGCAAATATGCGGCATTTTTTACTTTTGGTCACGGCCTCAATTTGTAATTTTTTATGTCAATTTTACTTGATCGCGTGCATATCATCTAGTT…
Micromus_angulatus	ATATACAATTTTTCATTTGACCTCACAATTAATTTCCTAATGATAGTCTTTTGGTTATATATCCTCTTTGATTTCCAACGTTTTTGAAAAATTTATACCTCAATGATTAAACTTTTGGGGAGACTTATTTATAGTTTTTCATATGTTTAAAATTATGGTTTTCCTAATTTACAGACAGCAATTCATACTTGCTTGCTTCCTTTGATAGTTATCTTAGGTGATAACAACAACAATTTGCCATTGTCCCAGGACCCAGATTTATCCTTATGTTGATGAACATAGAATTATCGCCGGACTTGCGTCGTTGCGCAAATATGCGGCATTTTCTACTTTTGGTCACGGCCTCAATTTATAAATTTTTATACCAATTTTACCTGATCGCGTGCATATCATCTAGTT…
Corydalus_cornutus	ATATACAACTTTTCGTTTGACCTCTCAATTAAATTCCTAATGCTAGACTTTTGGTTTTATATCCATTTTGTTTTCCACCGTTATTGTTTCATTTAAACCTCAAAGATTAAACCTCTGGGGTCACTTATTTATAGCTTTTCATATTTTTAAAATTCTGGTTTTCCTAATTTACAGACAGCACTACCTACCTGGCTGCTTCCCTTGCTTGTTATATTAGGTGATAACAACCACAATTTGCCATTGTCCCAGGACCCCCATTTATCCTTATGTTGATGAACATAGAAATATCGCCGGACTTGCGTCGTTGCGCAAATATGCGGCACTCTCTACCTTTGGAAACGGAATCTAACTCTATATTTATTTACCAATTCTATTTGATCGCGTGCATATCATCTAGTT…
Cucujus_clavipes	--ATGCAACTTTTCTCTTGACCTCACAGTTAACTAATTAATGATAGACTTATGGCTATTTATCCCTTTTGATATCCTCCGATCTTGATAAATATAAACCTCAAAGATTAAATTTATAGGGAGACTTATTTATTCTTTTTCTTATTTTTAAAATTTTGGCTTTCCTAATTTACAGACAGCAATATTTACTTAGTTGCCTCCTTTGTTAGTTATATTTGGTGTTAAAAACACCAATCTGCCATTGTCCCAGGACCCCCATCTATCCTTATGTTGATGAACATAGAATTATCGCCGGACTTGCATCGTTTCGCAAATATGCGGCATTTTATACCTCTGGAAACGGCCTCCTTATATAATTTTATATGCCACTTCTATCTGATCGCGTGCATATCATCTAGTT…
Ditaxis_biseriata	ATATACAACTTTTCATTTGACCTCACAAATAAATTCTTAATGATAGTCCTTTGGATCTATATCCTTTATGATATCCAACGTATTTGTAAAATTTTTACCTCAAAGATTAAACTTTTGGGGAGACTTATTTATTCTTTTTCTTATGTTTAAAATTATGGTTTTCCTAATTTACAGACAGCAATACATACTTTCTTGCTTCCTTTGCTAGTTATTTTAGGTGATAACAACGTCAATTTGCCATTGTCCCAGGACCCAGATTTATCCTTATGTTGATGAACATAGAATTATCGCCGGACCTGCGTCGTTGCGCAAATATGCGGCATTCTCTACTTTTGGAGACGGCCTCTATATTTAAATCTTTATACCAATTCTATTTGATCGCGTGCATATCATCTAGTT…
Dysmicohermes_ingens	ATATACAATTTTAGGTTTGACCTCACAGTTAACTTCTTAATGATAGACTTTTGGTTTTCTATCCTTTATGTTTTCCTCCGTTATTGATAATTATTCACCTCAAAGATTAAACTTTTGGGGTCACTTATTTGTAAGTTTTCTTATCTTTAAAATTTTGGTTTTCCTAATTTACAGACAGCATTACATACTTTCTTGCCTCCTTTGTTAGTTATATTAGGTGATAACAACCACAATTTGCCATTGTCCCAGGACCCCCGTCTATCCTTATGTTGATGAACATAGAATTATCGCCGGACTTGCGTCGTTGCGCAAATATGCGGCATTTTTTACTTTTGGAAACGGCCTCTACTTTTTCATTTATATGGCATTTTTACTTGATCGCGTGCATATCATCTAGTT…
Epacanthaclisis_banksi	ATATACAACTTTTCATTTGACCTCACAAATAACTTCCTAATGTTAGACATCTGGTTATATATCCATTATGTTATCCTCCGTTTTTGTTAAGTTTAAACCTCAAAGATTAAACTTATGGGGAGACTTATTTGTTCCTTTTCTTATATTTAAAATTATGGTTTTCCTAATTTACAGACAGCACTACTTACCTGCTTGCTTCCTTTGTTAGTTCTTTTAGGTGATAACAACACCAATTTGCCACTGTCCCAGGACCCCCGTCTATCCTTATGTTGATGAACATAGAATTATCGCCGGACTTGCGTCGCTGCGCAAATATGCGGCACTCTTTACTTCTGGAGACGGCCTCATTATATAACTTTTTATACCATTTTTACCTGAGCGCGTGCATATCATCTAGTT…
Thaumatosmylus_sp.	ATATACAATTTTTCGTTTGACCTCACAGTTAATTTCTTAATGCTAGTCTTATGGCTTTATATCCTTTATGTTCTCCAACGTTCTTGAAAAATCTTTACCTCAAAGATTAAACTTTTGGGGTCACTTATTTGTTCTTTTTCTTATATTTAAAATTATGGCTTTCCTAATTTACAGACAGCATTACTTACTTACTTGCTTCCTTTGTTAGTTATTTTAGGTGATAACAACCACAATTTGCCATTGTCCCAGGACCCGGGTTTATCCTTATGTTGATGAACATAGAATTATCGCCGGACTTGCGTCGCTGCGCAAATATGCGGCATTTTATACCTTTGGAAACGGCCTCATTATATAAATTTATTTACCAATTTTACTTGATCGCGTGCATATCATCTAGTT…
Libelloides_macaronius	ATATACAATTTTTCATTTGACCTCACAAATAGATTCCTAATGTTAGACATATGGTTATATATCCATTATGTTATCCTCCGTTATTGTTAAATATAAACCTCAAGGATTAAACTTATGGGGAGACTTATTTATTCTTTTTCTTATATTTAAAATTATGGCTTTCCTAATTTACAGACAGCACTGTATACCTACATGCTTCCCTTGTTAGTTATTTTAGGTGATAACAACACCAATTTGCCACTGTCCCAGGACCCCCGTTTATCCTTATGTTGATGAACATAGAACTATCGCCGGACCTGCGTCGCTGCGCAAATATGCGGCACTCTTTACCTCTGGAGACGGCCTCAATATATAAATCTTTATACCATTTTTACCTGATCGCGTGCATATCATCTAGTT…
Chrysoperla_nipponensis_EMHAU	ATATACAATTTTAGATTTGACCTCACAATTAGCTTCTTAATGATAGTCATTTGGATATATTTCCTTTATGTTATCCAACGTTTTTGAAAAATTTATACCTCAAAGATTAAACTTCTGGGGAGACTTATTTATAGACTTTCTTATGTTTAAAATTATGGTTTTCCTAATTTACAGTCAGCAATACATACTTGCTTGCTTCCTTTGTTAGTTATATTTGGTGATAACAACAACAATTTGCCATTGTCCCAGGACCCAGGTTTATCCTTATGTTGATGAACATAGAATTATCGCCGGACTTGCGTCGTTGCGCAAATATGCGGCATTTTTTACTTTTGGTCACGGCCTCAATTTGTAATTTTTTATGTCAATTTTACTTGATCGCGTGCATATCATCTAGTT…
Mongoloraphidia_harmandi	--ATACAATTTTTCATTTGACCTCACTCTTAATTTCTTAATGTTAGACTTTTGGTTCTATTTCCAGTTTGCTCTCCAACGTATTTTAAAGATATATAATTTTATGATTAAACCTTTGGGGAGAGATATTTATTCTTTTATTTATTTTTAAAATTATGGCTTTCCTAATTTACAGACAGCACTATTTTCTTACTTGCATCCATTGTTTCTTATCTTTGGTGATAATAACAAAAATTTACCAATGTCCCAGGACCCCCATTTATCCTTATGTTGATGAACGTAGAAATATCGCCGGACTTGCGTCGTTGCGCAAATATGCGGCATTTTCTACTTTTGGAAACGGAACTTATATATATTTTTTTGTACCAATTTTATCTGATCGCGTGCATATCAGCTAGTT…
Myrmeleon_immanis	ATATACAATTTTTCATTTGACCTCACAAATAGTTTCCTAATGTTAGACATTTGGTTATATATCCATTATGTTATCCTCCGTTTTTGTTAAATCTAAACCTCATTGATTAAACCTATGGGGAGACTTATTTGTTCTTTTTCTTATATTTAAAATTATGGCTTTCCTAGTTTACAGACAGCATTGCATACCTGCTTGCTTCCCTTGTTAGTTATTTTAGGTGATAACAACACCAATTTGCCACTGTCCCAGGACCCCCGTTTATCCTTATGTTGATGAACATAGAATTATCGCCGGACCTGCGTCGTTGCGCAAATATGCGGCATTCTCTACCTCTGGAGACGGCCTCAATTTTTAATTCTCTATACCATTTTTACTTGATCGCGTGCATATCATCTAGTT…
Neochauliodes_bowringi	ATATACAATTTTAGGTTTGACCAGACAGCTAACTTCTTAATGATAGACTTTTGGCTATATATCCTTTATGATTTCCTCCGTTATTGTTAAATTTCTACTTCAAAGATTAAACCTCTGGGGTCACTTATTTATAACTTTAGATATTTTTAAAATTATGGCTTTCCTAATTTACAGACAGCATTACATACTTACTTGCCTCCTTTGTTAGTTATATTAGGTGATAACAACCACAATCTGCCATTGTCCCAGGACCCCCATTTATCCTTATGTTGATGAACATAGAAATATCGCCGGACTTGCGTCGTTGCGCAAATATGCGGCACTCTTTACTTTTGGAAACGGCCTCATCTTTTTCATTTATATGGCATTTTTACCTGATCGCGTGCATATCATCTAGTT…
Neochauliodes_fraternus	ATATACAATTTTTCGTTTGACCTCTCAGTTAATTTCCTAATGTTAGACTTTTGGTTTTATATCCATTATGATTTCCACCGTTTTTGTTTCATTTAAACCTCAAAGATTAAACCTTTGGGGTCACTTATTTATAGTTTTTCATATTTTTAAAATTTTGGTTTTCCTAATTTACAGACAGCACTACTTACTTGGTTGCTTCCTTTGTTTCTTATATTAGGTGTTAACAACCACAATTTGCCACTGTCCCAGGACCCCCATCTATCCTTATGTTGATGAACATAGAAATATCGCCGGACTTGCGTCGTTGCGCAAATATGCGGCATTTTCTACTTTTGGAAACGGAATCTAACTTTTTATTTATTTACCAATTTTATTTGATCGCGTGCATATCAGCTAGTT…
Neochauliodes_punctatolosus	ATATACAATTTTAGGTTTGACCAGACAGTTAATTTCTTAATGATAGACTTTTGGTTATATATCCTTTATGCTCTCCTCCGTATTTGTTAAATTTTTACTTCAAAGATTAAACCTTTGGGGTCACTTATTTATAATTTTAGATATTTTTAAAATTTTGGTTTTCCTAATTTACAGACAGCATTACATACCTACTTGCCTCCCTTGTTAGTTATATTAGGTGATAACAACCACAATTTGCCATTGTCCCAGGACCCCCATTTATCCTTATGTTGATGAACGTAGAAGTATCGCCGGACTTGCGTCGCTGCGCAAATATGCGGCATTTTTTACTTTTGGAAACGGCCTCATCTTTTTCATCTATATGGCATTTTTACTTGATCGCGTGCATATCATCTAGTT…
Neochauliodes_rotundatus	ATATACAACTTTTCGTTTGACCTCTCTGTTAACTTCATAATGCTAGACTTATGGTTATATATCCAGTTTGTTGTCCACCGTTATTGTTTCATTTAAACTTCAAAGATTAAACCTCTGGGGTCACTTATTTATAGTTTTAGATATTTTTAAAATTTTGGTTTTCCTAATTTACAGACAGCATTACATACTTTCTTGCTTCCCTTGCTTCTTATATTTGGTGATAACAACCACAATTTGCCATTGTCCCAGGACCCCCATTTATCCTTATGTTGATGAACATAGAAATATCGCCGGACCTGCGTCGTTGCGCAAATATGCGGCATTCTCTACTTTTGGAAACGGAATCTAACTTTTTCTATATTTACCAATTTTATTTGATCGCGTGCATATCATCTAGTT…
Neoneuromus_tonkinensis	ATATACAACTTTTCGTTTGACCTCTCTGTTAACTTCTTAATGTTAGACTTATGGTTATATATCCAGTTTGTTCTCCACCGTTATTGTTTCATCTAAACTTCAAAGATTAAACTTCTGGGGTCACTTATTTATAGTTTTAGATATTTTTAAAATTTTGGTTTTCCTAATTTACAGACAGCATTACATACTTTCTTGCCTCCTTTGCTTCTTATATTTGGTGATAACAACCACAATTTGCCATTGTCCCAGGACCCCCATTTATCCTTATGTTGATGAACATAGAAATATCGCCGGACTTGCGTCGTTGCGCAAATATGCGGCACTCTCTACTTCTGGAAACGGAATCTAACTTTTTATATATTTACCAATTTTATTTGATCGCGTGCATATCATCTAGTT…
Neuronema_laminatum	ATATACAATTTTTCATTTGACCTCACAATTAATTTCTTAATGATAGTCATGTGGATATTTATCCTTTATGATATCCAACGTGTTTGTTAAATTTTCACTTCAAAGATTAAACTTTTGGGGAGACTTATTTATAATTTTTCATATATTTAAAATTATGGCTTTCCTAATTTACAGACAGCAATACTTACCTTCCTGCTTCCTTTGTTAGTTATTTTAGGTGATAACAACAACAATTTGCCATTGTCCCAGGACCCAAATCTATCCTTATGTTGATGAACATAGAATTATCGCCGGACTTGCATCGTTGCGCAAATATGCGGCATTCTTTACTTTTGGTCACGGTCTCTATTTATAAATTTTTATACCAATTTTACTTGATCGCGTGCATATCATCTAGTT…
Nevromus_exterior	ATATACAACTTTTCGTTTGACCTCTCTGTTAACTTCATAATGTTAGACTTATGGTTATATATCCAGTTTGCTCTCCACCGTTATTGTTTCATTTAAACTTCAAAGATTAAACTTTTGGGGTCACTTATTTATAGTTTTAGATATTTTTAAAATTCTGGTTTTCCTAATTTACAGACAGCATTACATACTTTCTTGCTTCCTTTGTTTCTTATATTTGGTGATAACAACCACAATTTGCCATTGTCCCAGGACCCCCATCTATCCTTATGTTGATGAACATAGAAATATCGCCGGACTTGCGTCGTTGCGCAAATATGCGGCATTTTTTACTTTTGGAAACGGAATCTAACTTTTTATATATTTACCAATTTTATTTGATCGCGTGCATATCATCTAGTT…
Nymphes_myrmeleonoides	ATATAGAATTTTTCATTTGACCTCACAACTAAATTCTTAATGTTAGTCATTTGGATATATATCCTTTTTGTTATCCTCCGTTTTTGTTAAATTTAAACTTCAAAGATTAAACTTTTGGGGAGACTTATTTATTCCTTTACTTATATTTAAAATTATGGTTTTCCTAGTTTACAGACAGCATTATATACTTTCTTGCTTCCTTTGTTAGTTATATTAGGTGATAACAACATCAATTTGCCATTGTCCCAGGACCCCCATTTATCCTTATGTTGATGAACATAGAATTATCGCCGGACCTGCGTCGTTGCGCAAATATGCGGCATTTTTTACTTTTGGAGACGGCCTCAATATATAAATTTTTATACCAATTTTATTTGATCGCGTGCATATCATCTAGTT…
Polystoechotes_punctatus	ATATACAATTTTTCATTTGACCTCACAATTAATTTCTTAATGTTAGTCATTTGGTTTTTTATCCTTTTTGTTATCCAACGTTTTTGAAAAATTTTTACTTCAAAGATTAAACTTTTGGGGAGACTTATTTATTCTTTTTCATATGTTTAAAATTATGGTTTTCCTAATTTACAGACAGCAATACATACTTGCCTGCTTCCTTTGTTAGTTATATTAGGTGATAACAACACCAATTTGCCATTGTCCCAGGACCCAGGTTTATCCTTATGTTGATGAACATAGAATTATCGCCGGACTTGCGTCGTTGCGCAAATATGCGGCATTTTTTACTTTTGGAGACGGCCTCATTTTGTAAATTTATATGTCAATTTTACCTGATCGCGTGCATATCATCTAGTT…
Protohermes_concolorus	ATATACAACTTTTCGTTTGACCTCTCTCTTAATTTCTTAATGCTAGACTTTTGGTTTTATATCCATTATGCTCTCCACCGTTATTGTTAAATTTAAACTTCAAAGATTAAACCTTTGGGGTCACTTATTTATAGTTTTAGCTATCTTTAAAATTTTGGTTTTCCTAATTTACAGACAGCATTACTTACCTAGTTGCCTCCTTTGCTACTTATATTAGGTGATAACAACCACAATTTGCCACTGTCCCAGGACCCCCATCTATCCTTATGTTGATGAACATAGAAATATCGCCGGACTTGCGTCGTTGCGCAAATATGCGGCATTCTTTACCTTTGGAAACGGAATCTAATTTTTTATTTATTTACCAATTTTATTTGATCGCGTGCATATCATCTAGTT…
Rapisma_xizangense	ATATACAATTTTTCATTTGACCATACAATTAATTAGTTAATGTTAGTCTTTTGGTTTTATATCCTTTATGTTATCCAACGTTTTTGAAAAATATATACCTCAAAGATTAAATTTTTGGGGGGACTTATTTATAGTTTTTCTTATTTTTAAAATTATGGTTTTCCTAATTTACAGTCAGCATTACATAATTTCTTGCTTTCTTTGTTAGTTATATTAGGTGTTAATAACAACAATTTTCCATTGTCCCAGGACCCGGATTTATCCTTATGTTGATGAACATAGAATTATCGCCGGACTTGCATCGTTACGCAAATATGCGGCATTTTTTACTTTTGGAGACGGCCTCTTTTTATTACTTTTTATATCAATTTTATTTGAACGCGTGCATATCATCTAGTT…
Rapisma_zayuanum	ATATACAATTTTTCATTTGACCATACAATTAATTAGTTAATGTTAGTCTTTTGGTTTTATATCCTTTATGTTACCCAACGTTTTTGAAAAATATATACCTCAAAGATTAAATTTTTGGGGGGACTTATTTATAGTTTTTCTTATTTTTAAAATTATGGTTTTCCTAATTTACAGTCAGCATTACATAATTTCTTGCTTTCTTTGTTAGTTATATTAGGTGTTAATAACAACAATTTTCCATTGTCCCAGGACCCGGATTTATCCTTATGTTGATGAACATAGAATTATCGCCGGACTTGCATCGTTACGCAAATATGCGGCATTTTTTACTTTTGGAGACGGCCTCTTTTTATTACTTTTTATATCAATTTTATTTGAACGCGTGCATATCATCTAGTT…
Rapisma_sp.	ATATACAATTTTTCATTTGACCATACAATTAATTAGTTAATGTTAGTCTTTTGGTTTTATATCCTTTATGTTACCCAACGTTTTTGAAAAATATATACCTCAAAGATTAAATTTTTGGGGGGACTTATTTATAGTTTTTCTTATTTTTAAAATTATGGTTTTCCTAATTTACAGTCAGCATTACATAATTTCTTGCTTTCTTTGTTAGTTATATTAGGTGTTAATAACAACAATTTTCCATTGTCCCAGGACCCGGATTTATCCTTATGTTGATGAACATAGAATTATCGCCGGACTTGCATCGTTACGCAAATATGCGGCATTTTTTACTTTTGGAGACGGCCTCTTTTTATTACTTTTTATATCAATTTTATTTGAACGCGTGCATATCATCTAGTT…
Rhopaea_magnicornis	ATATACAACTTTTCACTTGACCTCACTCTTAATTTCTTAATGATAGACATTTGGTTATCTATCCACTTTGTTATCCTCCGTTATTGAAAAATCTTTACCTCAATGATTAAACTTATGGGGATACTTATTTATTCTTTTTCATATGTTTAAAATTTTGGTTTTCCTAATTTACAGACAGCATTACTTACTTACTTGCCTCCCTTGTTAGTTATATTAGGTGATAACAACACCAATTTGCCATTGTCCCAGGACCCTCGTTTATCCTTATGTTTATGAACATAGAAATATCGCCGGACTTGCGTCGCTGCGCAAATATGCGGCACTCTTTACTTTTGGAAACGGCCTCGTTATTTAAATTTATATATCAATTTTATTTGATCGCGTAGATATCATCTAGTT…
Sialis_hamata	ATATACAATTTTTCGTTTGACCTCACAAATAATTTCTTAATGTTAGACTTTTGGATTTTTTTCCAGTTTGTTATCCATCGTTATTGATAAATATTAAACTCAATGATTAAATTTTTAAGGTCACTTATTTATAGTTTTAGTTATTTTTAAAATTTTGGTTTTCCTAATTTACAGTCAGCATTACATACTTACTTGCCTCCTTTGCTAGTTATATTAGGTGTTAACAACCACAATTTGCCACTGTCCCAGGACCCCCGTTTATCCTTATGTTGATGAACATAGAAATATCGCCGGACTTGCGTCGTTACGCAAATATGCGGCATTTTTTACCTCTGGAAACGGATAAATTATATTGATCTTTATACCAATTTTATCTGATCGCGTGCATATCATCTAGTT…
Sialis_sp.	ATATACAATTTTTCGTTTGACCTCACAAATAATTTCTTAATGATAGACTTTTGGATTTTTTTCCAGTTTGTTATCCATCGTTATTGATAAATATTAAACTCAATGATTAAATTTCTAAGGTCTCTTGTTTATAGTTTTAGTTATTTTTAAAATTTTGGTTTTCCTAATTTACAGTCAGCATTACATACTTACTTGCCTCCTTTGTTAGTTATATTAGGTGTTAACAACCACAATTTGCCACTGTCCCAGGACCCCCATTTATCCTTATGTTGATGAACATAGAAATATCGCCGGACTTGCGTCGTTACGCAAATATGCGGCATTCTTTACTTCTGGAAACGGATAAATTATATTGATTTTTATACCAATTTTATCTGATCGCGTGCATATCATCTAGTT…
Thyridosmylus_langii	ATATACAATTTTTCGTTTGACCTCACAGTTAGCTTCCTAATGTTAGTCTTATGGTTTTTTATCCTTTATGTTTTCCAACGTTCTTGAAAAATCTTCACCTCAAAGATTAAACTTTTGGGGTCACTTATTTGTTCTTTTTCTTATATTTAAAATTATGGTTTTCCTAATTTACAGACAGCATTACTTACTTACTTGCTTCCCTTGCTAGTTATTTTAGGTGATAACAACCACAATTTGCCATTGTCCCAGGACCCGGGTTTATCCTTATGTTGATGAACATAGAATTATCGCCGGACTTGCGTCGTTGCGCAAATATGCGGCATTCTATACTTCTGGAAACGGCCTCATTATTTAAATTTATATACCAATTTTACTTGATCGCGTGCATATCATCTAGTT…
