# Supplementary material for: Insight into higher-level phylogeny of Neuropterida: Evidence from secondary structures of mitochondrial rRNA genes and mitogenomic data
Source: PLoS One. 2018 Jan 30;13(1):e0191826. doi: 10.1371/journal.pone.0191826 (PMC5790268; doi:10.1371/journal.pone.0191826)
Supplement: S1 File — (ZIP) [file pone.0191826.s011.zip › S1 File/Aliscore_PCGAA.phy]

35 3392
Acanthacorydalis_orientalis	MMTNLFSVFDPSSSFNLSLNWLSTFLGLLIIPMIYWILPTRFSFLWFSILNTLHKEFKTLLGSGSTFIFISLFSMILFNNFLGLFPYIFTSTSHLTLTLGLALPLWLSFMIYGWFNHTQHMLAHLVPQGTPPILMPFMVCIETISNIIRPGTLAVRLAANMIAGHLLLTLLGNTGNSCPSNLLFILIFTQILLLMLESAVAIIQSYVFTILSTLYSSEIMPQMAPINWLVLFLLFSIIMIMFNIMNYFIHSIWKRKWLFSTNHKDIGTLYFLFGTWSGMVGTSLSLLIRAELGQPGSLIGDDQIYNVIVTAHAFVMIFFMVMPIMIGGFGNWLVPLMLGAPDMAFPRMNNMSFWLLPPSLTLLLASSFVESGAGTGWTVYPPLASGIAHAGAAVDLAIF…
Apochrysa_matsumurae	MMTNLFSMFDPSTNMSLSLNWISSMLGIIMIPYMFWLIPNRFSFLWNKILLTLHNEFKTLLGHGSTFIFISTFSFIVFNNFMGLFPYIFTSSSHMTMTLALALPLWLSFMLYGWINHTNHMFAHLVPQGTPSVLMPFMVCIETISNFIRPGTLAVRLAANMIAGHLLLTLLGSTGPSMSLILVNFLILTQIALLTLESAVAIIQSYVFAVLSTLYSSEVIPQMSPLNWWFLFIYFILLLLIFSILNYYIIMNWKRQWLFSTNHKDIGTLYFIFGIWSGLVGTSLSLLIRAELGQPGSLIGDDQIYNVIVTAHAFIMIFFMVMPIVIGGFGNWLVPLMLAAPDMAFPRMNNMSFWLLPPSLTLLLASSMVESGAGTGWTVYPPLSSSIAHAGASVDLAIF…
Ascalohybris_subjacens	MMTNLFSMFDPSTNMNLSLNWLSTMIGLLLIPNLYWLIPSRFSIMWFKILNTLHSEFKTLIGYGSTFIFVSLFSFITFNNFMGLFPYVFTSTSHLAMTLALALPLWLSFMLYGWINYTTHMFAHLVPQGTPPILMPFMVCIETISNIIRPGTLAVRLAANMIAGHLFLTLLGSTGPSMNLIMINILLITQFALLTLESAVAIIQSYVFAVLSTLYSSEVIPQMSPLSWWLLFIYFIMLMILFSIMNYYIFFNWKQKWLFSTNHKDIGTLYFVFGIWAGLVGTSLSLLIRAELGQPGSLIGDDQIYNVIVTAHAFIMIFFMVMPIVIGGFGNWLVPLMLAAPDMAFPRMNNMSFWLLPPSLTLLLASSIVESGAGTGWTVYPPLSAGIAHAGASVDLAIF…
Ascaloptynx_appendiculatus	MMTNLFSMFDPSTNMNLSLNWISTIIGLMIIPNLYWLIPTRFSILWFKILNTLHNEFKTLIGYGSTFIFVSLFSFIMFNNFMGLFPYVFTSTSHLTMTLSLALPLWLSFLLYGWINHTTHMFAHLVPQGTPPVLMPFMVCIETISNLIRPGTLAVRLAANMIAGHLLLTLLGSTGPSMNMIMINLLIITQFALLTLESAVAIIQSYVFAVLSTLYSSEVIPQMSPLSWWLLFIYFLILLIIFSIMNYYIFFNWKQKWLFSTNHKDIGTLYFIFGIWAGLVGTSLSLLIRAELGQPGSLIGDDQIYNVIVTAHAFIMIFFMVMPIVIGGFGNWLVPLMLAAPDMAFPRMNNMSFWLLPPSLTLLLASSVVESGAGTGWTVYPPLSAGIAHAGASVDLAIF…
Chrysopa_pallens	MMTNLFSMFDPSTNLNLSLNWTSSMLGIIMLPYMYWLIPNRFSFLWNKILTTLHNEFKTLLGPGSTFIFISIFSFIMFNNFMGLFPYIFTSSSHMAMTLALALPLWLSFMLFGWINHTNHMFAHLVPQGTPSILMPFMVCIETISNFIRPGTLAVRLAANMIAGHLLLTLLGSTGPSMSLLLINFLLLVQIALLTLESAVAIIQSYVFAVLSTLYSSEVIPQMSPLNWWFLFIYFIILLIMFTIINYYIFINWKRQWLFSTNHKDIGTLYFIFGIWSGLVGTSLSLLIRAELGQPGSLIGDDQIYNVIVTAHAFIMIFFMVMPIVIGGFGNWLVPLMLAAPDMAFPRMNNMSFWMLPPSLTLLLSSSMVESGAGTGWTVYPPLSSSIAHAGASVDLAIF…
Chrysoperla_externa	MVTNLFSMFDPSTNLNLSLNWMSSMLGIIMLPYMYWLIPNRFSFLWNKILMTLHNEFKTLLGTGSTFIFISTFSFIVFNNFMGLFPYIFTSSSHMTMTLALALPLWLSFMLFGWINHTNHMFAHLVPQGTPSVLMPFMVCIETISNFIRPGTLAVRLAANMIAGHLLLTLLGSTGPSMNLMLVNLLLIVQIALLTLESAVAIIQSYVFAVLSTLYSSEVMPQMSPLNWWFLFIYFIVLLIIFAIINYYIVFNWKRQWLFSTNHKDIGTLYFIFGIWSGLVGTSLSLLIRAELGQPGSLIGDDQIYNVIVTAHAFIMIFFMVMPIVIGGFGNWLVPLMLAAPDMAFPRMNNMSFWMLPPSLTLLLASSMVESGAGTGWTVYPPLSSSIAHAGASVDLAIF…
Chrysoperla_nipponensis	MMTNLFSMFDPSTNLSLSLNWMSSMLGIIMLPYMSWLIPNRFTFLWNKILITLHNEFKTLLGAGSTFIFISTFSFIVFNNFMGLFPYIFTSSSHMTMTLALALPLWLSFMMFGWINHTNHMFAHLVPQGTPSVLMPFMVCIETISNFIRPGTLAVRLAANMIAGHLLLTLLGSTGPSMNLMLVNLLLIVQIALLTLESAVAIIQSYVFAVLSTLYSSEVIPQMSPLNWWFLFMYFIALLIVFAIINYYIVFNWKRQWLFSTNHKDIGTLYFIFGIWSGLVGTSLSLLIRAELGQPGSLIGDDQIYNVIVTAHAFIMIFFMVMPIVIGGFGNWLVPLMLAAPDMAFPRMNNMSFWMLPPSLTLLLASSMVESGAGTGWTVYPPLSSSIAHAGASVDLAIF…
Micromus_angulatus	MMTNLFSMFDPSTNLNLSLNWMSSLLGLMIIPYTFWILPNRFTFLWNKILITLHMEFKTLLGLGSTFIFISLFSMIVFNNFMGLFPYIFTSTSHMSMTLALALPLWMSFMLYGWINHTNHMFAHLVPQGTPSILMPFMVCIETISNFIRPGTLAVRLAANMIAGHLLLTLLGSTGPSMNLILINILLITQIALLTLESAVAIIQSYVFAVLSTLYSSEVIPQMSPLSWTLLFFYFVILLILFCMMNFYIFLNWKRQWLFSTNHKDIGTLYFIFGVWSGLVGTSLSLLIRAELGQPGSLIGDDQIYNVIVTAHAFIMIFFMVMPIVIGGFGNWLVPLMLAAPDMAFPRMNNMSFWMLPPSLMLLLSSSLVENGAGTGWTVYPPLSASIAHSGASVDLAIF…
Corydalus_cornutus	MMTNLFSVFDPSSNFNMSLNWLSTFLGLLIIPMMFWLLPTRFSFIWFSILNTLHKEFKTLLGFGSTFIFISLFSMILFNNFLGLFPYIFTSTSHLTLTLGLALPLWLCFMIYGWINHTQHMFAHLVPQGTPPILMPFMVCIETISNIIRPGTLAVRLAANMIAGHLLLTLLGNTGNSCPSNLLIILIFTQILLLMLESAVAIIQSYVFTILSTLYSSEVIPQMAPINWLLLFILFSMILILFNIMNYFITMNWKRKWLFSTNHKDIGTLYFLFGTWAGMVGTSLSLLIRAELGQPGSLIGDDQIYNVIVTAHAFVMIFFMVMPIMIGGFGNWLVPLMLGAPDMAFPRMNNMSFWLLPPSLTLLLASSFVESGAGTGWTVYPPLASGIAHAGAAVDLAIF…
Cucujus_clavipes	-MANLFSSFDPSTSFNLNLNWMSTFIGLMFIPPMFWMIPSRINILWINIINTLHKEFKILISKGSTLIFISLFSLIFFNNFLGLFPYIFTSTSHMILTLSLALPLWLSFMIFGWLNNTTHMLAHLVPQGTPPILMPFMVCIETISNFIRPGTLAIRLSANMIAGHLLMTLLGNTGPSLSLLMINLLIIAQLLLLILESAVAIIQSYVFTVLSTLYSSEVIPQMAPLNWLTLYIFFIMIFILFNCMNYFNFLNWKNKWLFSTNHKDIGTLYFIFGAWAGMVGTSMSMLIRSELGTPGSLIGDDQIYNVIVTAHAFIMIFFMVMPIMIGGFGNWLVPLMLGAPDMAFPRMNNMSFWLLPPSLSLLLMSSIVEKGAGTGWTVYPPLSSNMAHGGASVDLAIF…
Ditaxis_biseriata	MMTNLFSMFDPSTNMNISLNWMSSLLGILMIPYMYWIIPNRFTYLWYKILLTLHKEFKTLLGPGSTFIFISLFSLIVFNNFMGLFPYIFTSTSHMTMTLSLALPLWLSFMLYGWINHTVHMFAHLVPQGTPSILMPFMVCIETISNFIRPGTLAVRLAANMIAGHLLLTLLGSTGPSLNLIMLNILLITQIALLMLESAVAIIQSYVFAVLSTLYSSEVIPQMSPLNWWFLFLYFLIIFVMFNIMNYYIITNWKRQWLFSTNHKDIGVLYFIFGIWSGLVGTSLSLLIRAELGQPGSLIGDDQIYNVIVTAHAFIMIFFMVMPIMIGGFGNWLVPLMLAAPDMAFPRMNNMSFWFLPPSLTLLLASSMVESGAGTGWTVYPPLASGIAHAGASVDLAIF…
Dysmicohermes_ingens	MMTNLFSVFDPSTSLNLSLNWMSTLLGLLLIPSMYWLLPSRFSFIWMNLISTLHNEFKTLLGKGSTFIFVNVFSLILFNNFLGLFPYIFTSTSHLTMTLSLALPLWLSFMIYGWINHTQHMFAHLVPQGTPPVLMPFMVCIETISNLIRPGTLAVRLAANMIAGHLLLTLLGNTGPSCSMTLLSILIMGQLLLLTLESAVAIIQSYVFAILSTLYSSEVIPQMAPINWLMLFMFFSLMLIFFNILNYFIINNWKRKWLFSTNHKDIGTLYFLFGAWAGMVGTSLSLLIRAELGQPGSLIGDDQIYNVIVTAHAFVMIFFMVMPIMIGGFGNWLVPLMLGAPDMAFPRMNNMSFWLLPPSLTLLLSSSFIESGAGTGWTVYPPLASGIAHAGASVDLAIF…
Epacanthaclisis_banksi	MMTNLFSMFDPSTNMNLSLNWLSTMLGLMIIPSMYWLIPSRFNMLWFNVLNTLHKEFKTLIGYGSTFIFVSLFSFIMFNNFMGLFPYIFTSTSHLTLTLALALPLWLSFLLYGWINHTTHMFAHLVPQGTPPVLMPFMVCIETISNLIRPGTLAVRLAANMIAGHLLLTLLGSTGPSMNMLMINLLLITQFALLTLEAAVAIIQSYVFAVLSTLYSSEVIPQMSPLSWWMLFIYFLILMLMFSVMNYYIFFNWKQKWLFSTNHKDIGTLYFLFGIWAGLVGTSLSLLIRAELGQPGSLIGDDQIYNVIVTAHAFIMIFFMVMPIVIGGFGNWLVPLMLAAPDMAFPRMNNMSFWLLPPSLTLLLASSIVESGAGTGWTVYPPLSAGIAHAGASVDLAIF…
Thaumatosmylus_sp.	MMTNLFSVFDPSTSFNLSLNWLSSLIGLLMIPYMYWLLPNRFIFLWNKILLTLHKEFKTLLGPGSTFIFVSLFSLIMFNNFMGLFPYIFTSTSHLTLTLTLALPLWLSFMLYGWINHTQHMFAHLVPQGTPGVLMPFMVCIETISNFIRPGTLAVRLAANMIAGHLLMTLLGNTGPSMNLLMINILILTQIALLTLESAVAIIQSYVFAVLSTLYSSEVIPQMAPISWLTLFLYFSIIFMLFNCLNYFIISFWKRQWLFSTNHKDIGTLYFIFGIWAGLVGTSLSLLIRAELSQPGALIGDDQIYNVIVTAHAFIMIFFMVMPIVIGGFGNWLVPLMIGAPDMAFPRMNNMSFWLLPPSLTLLLASSMVESGAGTGWTVYPPLSSGIAHAGASVDLAIF…
Libelloides_macaronius	MMTNLFSMFDPSTNMSMSLNWLSTMIGLMMIPSLYWLIPSRYNIMWFKIMNTLHSEFKTLIGYGSTFIFISLFSFIMFNNFMGLFPYIFTSTSHLVMTLTMALPLWLSFMLYGWINHTTHMFAHLVPQGTPPVLMPFMVCIETISNLIRPGTLAVRLAANMIAGHLLLTLLGSTGPSMNIIMINILLITQFALLTLESAVAIIQSYVFAVLSTLYSSEVIPQMSPLSWWLLFMYFIILLLMFSIMNYFVFFNWKQKWLFSTNHKDIGTLYFVFGIWAGLVGTSLSLLIRAELGQPGSLIGDDQIYNVIVTAHAFIMIFFMVMPIVIGGFGNWLVPLMLAAPDMAFPRMNNMSFWLLPPSLTLLLASSIVESGAGTGWTVYPPLSAGIAHAGASVDLAIF…
Chrysoperla_nipponensis_EMHAU	MMTNLFSMFDPSTNLSLSLNWMSSMLGIIMLPYMYWLIPNRFTFLWNKILITLHNEFKTLLGAGSTFIFISTFSFIVFNNFMGLFPYIFTSSSHMTMTLALALPLWLSFMMFGWINHTNHMFAHLVPQGTPSVLMPFMVCIETISNFIRPGTLAVRLAANMIAGHLLLTLLGSTGPSMNLMLVNLLLIVQIALLTLESAVAIIQSYVFAVLSTLYSSEVIPQMSPLNWWFLFMYFIALLIVFAIINYYIVFNWKRQWLFSTNHKDIGTLYFIFGIWSGLVGTSLSLLIRAELGQPGSLIGDDQIYNVIVTAHAFIMIFFMVMPIVIGGFGNWLVPLMLAAPDMAFPRMNNMSFWMLPPSLTLLLASSMVESGAGTGWTVYPPLSSSIAHAGASVDLAIF…
Mongoloraphidia_harmandi	-MTNLFSIFDPSTSFNFSLNWLSTFLGLLIFPMSFWLLPNRYLYFFNSIMMKLFMEFKTLLGLGSSIIFISLFMFILFNNFIGLFPYIFTSTSHLMFSLTLAMPMWLSFMLFGWMNYTNNMFTHMVPQGTPPILMPFMVCIETVSNIIRPGTLAVRLAANMIAGHLLLTLLGNTGNLLNKMMIMLLLVTQILLLMLESAVAIIQAYVFSILSTLYSSEIIPQMAPMNWMLFYMVFTLIFYFFYILIFFNLSNWKKKWLFSTNHKDIGTLYFIFGAWSGMIGTSLSLLIRSELGMPGSLIGDDQIYNVIVTAHAFIMIFFMVMPIMIGGFGNWLVPLMLGAPDMAFPRLNNMSFWLLPPSLTLLLSSSVSESGAGTGWTVYPPLSSNIAHAGASVDLTIF…
Myrmeleon_immanis	MMTNLFSMFDPSTNMSLSLNWLSTMLGLIMIPSMYWLIPSRFNILWFKILNTLHLEFKTLIGYGSTFIFVSLFSFIMFNNFMGLFPYVFTSTSHLAMTLALALPLWLSFILYGWINHTTHMFAHLVPQGTPPVLMPFMVCIETISNLIRPGTLAVRLAANMIAGHLLLTLLGSTGPSMSLILLNFLLITQFALLTLESAVAIIQSYVFAVLSTLYSSEVIPQMSPLSWWMLFLYFILLLILFSIMNYYIFFNWKQKWLFSTNHKDIGTLYFLFGIWAGLVGTSLSLLIRAELGQPGSLIGDDQIYNVIVTAHAFIMIFFMVMPIVIGGFGNWLVPLMLAAPDMAFPRMNNMSFWLLPPSLTLLLASSIVESGVGTGWTVYPPLSAGIAHAGASVDLAIF…
Neochauliodes_bowringi	MMTNLFSVFDPSTSLNLSLNWMSTFLGLMMIPCMYWILPSRYSFMWFNILLTLHKEFKTLLGQGSTFIFINLFSMILFNNFMGLFPYIFTSTSHLTMTLTLALPLWLSFMIYGWINHTQHMLAHLVPQGTPPILMPFMVCIETISNIIRPGTLAVRLAANMIAGHLLLTLLGNTGPSMTLSLLSILIIGQLLLLTLESAVAIIQSYVFAILSTLYSSEVIPQMAPLNWLILFIFFIMLFILFNIMNYFLILTWKQKWLFSTNHKDIGTLYFLFGAWSGMVGTSLSLLIRAELGQPGSLIGDDQIYNVIVTAHAFVMIFFMVMPIMIGGFGNWLVPLMLGAPDMAFPRMNNMSFWLLPPSLTLLLSSSFVESGAGTGWTVYPPLASGIAHAGASVDLAIF…
Neochauliodes_fraternus	MMTNLFSVFDPSSSFNLSLNWLSTFLGLLIIPMIYWILPTRFSFLWFSILNTLHKEFKTLLGFGSTFIFISLFSMILFNNFLGLFPYIFTSTSHLTLTLGLALPLWLSFMIYGWFNHTQHMLAHLVPQGTPPILMPFMVCIETISNIIRPGTLAVRLAANMIAGHLLLTLLGNTGNSCPSNLLFILIFTQILLLMLESAVAIIQAYVFTILSTLYSSEVMPQMAPINWLILFLLFSIIMIMFNIMNYFIYSTWKRKWLFSTNHKDIGTLYFLFGTWSGMVGTSLSLLIRAELGQPGSLIGDDQIYNVIVTAHAFVMIFFMVMPIMIGGFGNWLVPLMLGAPDMAFPRMNNMSFWLLPPSLTLLLASSFVESGAGTGWTVYPPLASGIAHAGAAVDLAIF…
Neochauliodes_punctatolosus	MMTNLFSVFDPSTSLNLSLNWMSTFLGLMIIPYMYWLLPSRFSYLWFNILFTLHKEFKTLLGQGSTFIFINLFSMILFNNFLGLFPYIFTSTSHLTMTLTLALPLWLSFMIYGWINHTQHMFAHLVPQGTPPILMPFMVCIETVSNVIRPGTLAVRLAANMIAGHLLLTLLGNTGPSMTLSLLSILIIGQLLLLTLESAVAIIQSYVFAILSTLYSSEVIPQMAPLNWLILFIFFITLFILFNIINYFMISIWKRKWLFSTNHKDIGTLYFLFGAWSGMVGTSLSLLIRAELGQPGSLIGDDQIYNVIVTAHAFVMIFFMVMPIMIGGFGNWLVPLMLGAPDMAFPRMNNMSFWLLPPSLTLLLSSSFVESGAGTGWTVYPPLASGIAHAGASVDLAIF…
Neochauliodes_rotundatus	MMTNLFSVFDPSSCFNLSMNWLSTFIGLMIIPMSFWLVPTRFSFIWFSILNTLHKEFKTLLGMGSTFIFISLFSMILFNNFLGLFPYIFTSTSHLTMTLSLALPLWLSFMIFGWINHTQHMFAHLVPQGTPPILMPFMVCIETISNMIRPGTLAVRLAANMIAGHLLLTLLGNTGNSCPSNLLFLIIFTQILLLILESAVAIIQSYVFTILSTLYSSEVIPQMAPINWLMLFIIFSMTLIIFNMLNYFLILNWKRKWLFSTNHKDIGTLYFLFGTWSGMVGTSLSLLIRAELGQPGSLIGDDQIYNVIVTAHAFVMIFFMVMPIMIGGFGNWLVPLMLGAPDMAFPRMNNMSFWLLPPSLTLLLASSFVESGAGTGWTVYPPLASGIAHAGAAVDLAIF…
Neoneuromus_tonkinensis	MMTNLFSVFDPSSCFNLSLNWLSTFIGLMIIPMSFWLLPTRFSFIWFSILNTLHKEFKTLLGMGSTFIFISLFSMILFNNFLGLFPYIFTSTSHLTMTLSLALPLWLSFMIFGWINHTQHMFAHLVPQGTPPILMPFMVCIETISNMIRPGTLAVRLAANMIAGHLLLTLLGNTGNSCPSNLLFIIIFTQILLLILESAVAIIQSYVFTILSTLYSSEVIPQMAPINWLMLFMIFSMTLIIFNMLNYFLILNWKRKWLFSTNHKDIGTLYFLFGTWSGMVGTSLSLLIRAELGQPGSLIGDDQIYNVIVTAHAFVMIFFMVMPIMIGGFGNWLVPLMLGAPDMAFPRMNNMSFWLLPPSLTLLLASSFVESGAGTGWTVYPPLASGIAHAGAAVDLAIF…
Neuronema_laminatum	MMTNLFSMFDPSTNFNLSLNWISSIVGIMLIPCMYWIMPNRFSWLWFKILSTLHKEFKTLLGKGSTFIFINLFSMIMLNNFMGLFPYIFTSTSHMTLTLSLALPLWLSFMLYGWINHTNHMFAHLVPQGTPNILMPFMVCIETISNFIRPGTLAIRLAANMIAGHLLLTLLGSTGSSLNLMLINILLITQIALLTLESAVAIIQSYVFAVLSTLYSSEIIPQMSPLSWTLLFLYFIFLLIMFCVINYYVFMSWKRQWLFSTNHKDIGTLYFIFGIWSGLVGTSLSLLIRAELGQPGSLIGDDQIYNVIVTAHAFIMIFFMVMPIVIGGFGNWLVPLMLAAPDMAFPRMNNMSFWMLPPSLTLLLASSMVENGAGTGWTVYPPLSSSIAHAGASVDLAIF…
Nevromus_exterior	MMTNLFSVFDPSSCFNLSMNWLSTFIGLMIIPMSFWLLPTRFSFIWFSILNTLHKEFKTLLGMGSTFIFISLFSMILFNNFLGLFPYIFTSTSHLTMTLSLALPLWLSFMIFGWINHTQHMFAHLVPQGTPPILMPFMVCIETISNMIRPGTLAVRLAANMIAGHLLLTLLGNTGNSCPSNLLFIIIFTQILLLILESAVAIIQSYVFTILSTLYSSEVIPQMAPINWLLLFIIFSITLIIFNMMNYFIYMNWKRKWLFSTNHKDIGTLYFLFGTWSGMVGTSLSLLIRAELGQPGSLIGDDQIYNVIVTAHAFVMIFFMVMPIMIGGFGNWLVPLMLGAPDMAFPRMNNMSFWLLPPSLTLLLASSFVESGAGTGWTVYPPLASGIAHAGAAVDLAIF…
Nymphes_myrmeleonoides	MMSNLFSMFDPSTNLNMSLNWLSSMLGIMMIPYLFWLIPSRFSLLWFNILNTLHKEFKTLLGKGSTFIFISLFTFIMFNNFMGLFPYVFTSTSHLIMTLSLALPLWLSFMIYGWINHTIHMFAHLVPQGTPPILMPFMVCIETISNFIRPGTLAVRLAANMIAGHLLLTLLGSTGPSMNMIMINILLITQIALLMLESAVAIIQSYVFTVLSTLYSSEVIPQMSPLSWTMLFLYFIMMLIIFCLMNYYIFLIWKRQWLFSTNHKDIGTLYFIFGIWSGLVGTSLSLLIRAELGQPGSLIGDDQIYNVIVTAHAFIMIFFMVMPIMIGGFGNWLVPLMLAAPDMAFPRMNNMSFWLLPPSLTLLLASSIVESGAGTGWTVYPPLSSGIAHGGASVDLAIF…
Polystoechotes_punctatus	MMTNLFSMFDPSTNLNLSLNWFSSILGLLLIPYLFWLIPNRFSFLWNKILLTLHKEFKTLLGLGSTFIFISLFSMIVFNNFMGLFPYIFTSTSHMTMTLALALPLWLSFMIYGWINHTTHMFAHLVPQGTPSVLMPFMVCIETISNFIRPGTLAVRLAANMIAGHLLLTLLGSTGPSMNLLFVNILIIVQIALLTLESAVAIIQSYVFAVLSTLYSSEVIPQMSPLYWWLLFIYFIVLLILFSILNYYIISNWKRQWLFSTNHKDIGTLYFIFGIWSGLVGTSLSLLIRAELGQPGSLIGDDQIYNVIVTAHAFIMIFFMVMPIVIGGFGNWLVPLMLAAPDMAFPRMNNMSFWMLPPSLTLLLASSMVESGAGTGWTVYPPLSAGIAHAGASVDLAIF…
Protohermes_concolorus	MMTNLFSVFDPSSSFNLSLNWLSTFLGLLIIPMMYWLLPTRFNFMWFNILNTLHNEFKTLLGSGSTFIFISLFSLILFNNFLGLFPYIFTSTSHLTLTLSLALPLWLTFMIYGWINHTQHMFAHLVPQGTPPILMPFMVCIETISNIIRPGTLAVRLAANMIAGHLLLTLLGNTGNSCPSNLLFILIFTQILLLMLESAVAIIQSYVFTILSTLYSSEVIPQMAPINWLLLFMLFSLILILFNIMNYYISINWKRKWLFSTNHKDIGTLYFLFGTWSGMVGTSLSLLIRAELGQPGSLIGDDQIYNVIVTAHAFVMIFFMVMPIMIGGFGNWLVPLMLGAPDMAFPRMNNMSFWLLPPSLTLLLASSFVESGAGTGWTVYPPLASGIAHAGAAVDLAIF…
Rapisma_xizangense	MMTNLFSMFDPITNFNLSLNWLSSFLGLFIIPYIYWLIPNRFIFFWNNIMITLHKEFKILLGLGGTLIFISLFSFILFNNFMGLFPYIFTSSSHLTMNLSLALSLWLSFMIYGWFNYTNHMFSHLVPQGTPGILMPFMVCIETISNLIRPGTLAIRLTANIIAGHLLLTLLGSTGPSLNFFFIYLLLIIQITLLMLETAVAIIQSYVFSILSTLYSSEIIPQMSPLNWLMLFLIFIILFLLFNIMNYYIFLIWKNKWLFSTNHKDIGTLYFIFGIWSGLIGTSLSLLIRTELGQPGSFIGDDQIYNVIVTAHAFIMIFFMVMPIIIGGFGNWLIPLMLAAPDMAFPRMNNMSFWLLPPSLTLLLTSSIVESGAGTGWTVYPPLSANISHAGASVDLAIF…
Rapisma_zayuanum	MMTNLFSMFDPITNFNLSLNWLSSFLGLFIIPYIYWLTPNRFIFFWNNIMITLHKEFKILLGLGGTLIFISLFSFILFNNFMGLFPYIFTSSSHLTMNLSLALSLWLSFMIYGWFNYTNHMFSHLVPQGTPGILMPFMVCIETISNLIRPGTLAIRLTANIIAGHLLLTLLGSTGPSLNFFFIYLLLIIQITLLMLETAVAIIQSYVFSILSTLYSSEIIPQMSPLNWLMLFLIFIILFLLFNIMNYYIFLIWKNKWLFSTNHKDIGTLYFIFGIWSGLIGTSLSLLIRTELGQPGSFIGDDQIYNVIVTAHAFIMIFFMVMPIIIGGFGNWLIPLMLAAPDMAFPRMNNMSFWLLPPSLTLLLTSSIVESGAGTGWTVYPPLSANISHAGASVDLAIF…
Rapisma_sp.	MMTNLFSMFDPITNFNLSLNWLSSFLGLFIIPYIYWLTPNRFIFFWNNIMITLHKEFKILLGLGGTLIFISLFSFILFNNFMGLFPYIFTSSSHLTMNLSLALSLWLSFMIYGWFNYTNHMFSHLVPQGTPGILMPFMVCIETISNLIRPGTLAIRLTANIIAGHLLLTLLGSTGPSLNFFFIYLLLIIQITLLMLETAVAIIQSYVFSILSTLYSSEIIPQMSPLNWLMLFLIFIILFLLFNIMNYYIFLIWKNKWLFSTNHKDIGTLYFIFGIWSGLIGTSLSLLIRTELGQPGSFIGDDQIYNVIVTAHAFIMIFFMVMPIIIGGFGNWLIPLMLAAPDMAFPRMNNMSFWLLPPSLTLLLTSSIVESGAGTGWTVYPPLSANISHAGASVDLAIF…
Rhopaea_magnicornis	MMTNLFSTFDPSTSFNLSLNWMSTMLGLMLIPTSFWLIPSRYSFIWNKILLTLHIEFKTLIGSGMTLIFISLFSMIVFNNFLGLFPYIFTSTSHLTLTLTLALPLWLSFMIYGWINHTTHMFAHLVPQGTPSVLMPFMVLIETISNIIRPGTLAVRLAANMIAGHLLLTLLGNTGPSVSFLMLNILIIIQILLLILESAVSIIQSYVFAVLSTLYSSEVIPQMMPLNWLILLSIFSLILLLFNSLNYYSTLNWKNKWLFSTNHKDIGTLYFLFGSWAGMVGTSLSLLIRAELGSPGTLIGDDQIYNVIVTAHAFVMIFFMVMPIMIGGFGNWLVPLMLGAPDMAFPRMNNMSFWLLPPSLTLLLMSSLVESGAGTGWTVYPPLSANIAHSGASVDLAIF…
Sialis_hamata	MMTNLFSVFDPSTNMNFSLNWLSTFLGILLLPMSFWLMPMRFNIIWMNIIYKLHMEFKILLNSGSTFIFISLFSFILFNNFLGLFPYIFTSSSHLTMTLTLALPLWLSFMIYGWFNHTQHMFAHLVPQGTPPVLMPFMVCIETISNMIRPGTLAVRLTANMIAGHLLLTLLGNTGINMPMFMIWILLITQILLLILESAVAIIQSYVFAVLSTLYSSEVIPQMAPLYWFVLFMFFLLMFIMFNIMNYFNFLTWKRKWLFSTNHKDIGTLYFIFGAWSGMIGTSLSLLIRAELGNPGSLIGDDQIYNVIVTAHAFVMIFFMVMPILIGGFGNWL?PLMLGAPDMAFPRMNNMSFWLLPPSLTLLLSSSIVENGAGTGWTVYPPLSSAIAHAGASVDLAIF…
Sialis_sp.	MMTNLFSVFDPSTNMNFSLNWMSTFLGILLLPMSFWLMPMRFNIIWMNIIYKLHMEFKILLNSGSSFVFISLFSFILFNNFLGLFPYIFTSSSHLTMTLTLALPLWLSFMIYGWFNHTQHMFAHLVPQGTPPILMPFMVCIETISNMIRPGTLAVRLTANMIAGHLLLTLLGNTGINMPMFMIWILLITQILLLILESAVAIIQSYVFAVLSTLYSSEVIPQMAPLYWFTLFMFFFLIFILFNIMNYYNFLTWKRKWLFSTNHKDIGTLYFIFGAWSGMIGTSLSLLIRAELGNPGSLIGDDQIYNVIVTAHAFVMIFFMVMPILIGGFGNWLIPLMLGAPDMAFPRMNNMSFWLLPPSLTLLLSSSIVENGAGTGWTVYPPLSSAIAHAGASVDLAIF…
Thyridosmylus_langii	MMTNLFSVFDPSTSFSLSLNWLSSFIGLLLIPYMYWLLPNRFSFLWNKILSTLHKEFKTLLGPGSTFIFVSLFSLIMFNNFMGLFPYIFTSTSHLTLTLTLALPLWLSFMLYGWINHTQHMFAHLVPQGTPGVLMPFMVCIETISNFIRPGTLAVRLAANMIAGHLLMTLLGNTGPSMNLLMLNILIITQIALLTLESAVAIIQSYVFAVLSTLYSSEVIPQMAPISWLTLFLYFSMIFLLFNCLNYFIISVWKRQWLFSTNHKDIGTLYFIFGIWAGLVGTSLSLLIRAELSQPGALIGDDQIYNVIVTAHAFIMIFFMVMPIVIGGFGNWLVPLMIGAPDMAFPRMNNMSFWLLPPSLTLLLASSMVESGAGTGWTVYPPLSSGIAHAGASVDLAIF…
