# Supplementary material for: Insight into higher-level phylogeny of Neuropterida: Evidence from secondary structures of mitochondrial rRNA genes and mitogenomic data
Source: PLoS One. 2018 Jan 30;13(1):e0191826. doi: 10.1371/journal.pone.0191826 (PMC5790268; doi:10.1371/journal.pone.0191826)
Supplement: S1 File — (ZIP) [file pone.0191826.s011.zip › S1 File/Aliscore_PCGRNA-SS.phy]

35 11743
Acanthacorydalis_orientalis	AAAGTTTTATTTTAGCTAATAATTTATTTTATATGTAAGTTTCTTTATTCGCAGTATATATTAATAATTAAAGAAATTTAGAATTAGTATAGTATATTTTGTGCCAGCATCCGCGGTTATACAAAATATACAAATAAATTTTATTATTTAGTTAATTTTTT-AAGGTGAAATTTAAAGTTATGAAGCTATTAAAATTTAATTATAAACTAGGATTAGATACCCTATTATGTAGTAATAGATATAATCTTGAAACTAAAAAAATTTGGCGGTATTTTAATCTAATTAGAGGAATCTGTTCCATAATCGATAGTCCACGAGATATTTTACATAATTTTATTTGTATATCGTCGGGAAATTTTATAAGAAAAT-ATTTTCTAAAATTTTTAATTTTCAGATC…
Apochrysa_matsumurae	AAAGTTTTATTTTGGCTAATAATTTATATTACATGTAAATTTCTTGAATCGCAGTATATATTAATTATAAAAGAAATTTTGAATTGGTATAGTATAATTTGTGCCAGCATCTGCGGTTATACAAATTATATAAATAAATGTTATTAGTTAGTTAATTATTTTAAGGTTAAATTTAAATTAATGAAGCTATTAAAATTTTATAATAAACTAGGATTAGATACCCTATTATGTAGTAATAGTTATATTCTTGAAACTTAAAAAATTTGGCGGTGTTTTAGTCTATTTAGAGGAATCTGTTCTATAATTGATAATCCACGATATATTTTACTAATTTTAATTTGTATACCGTCGGAATATTTTAAAAGAAAA-AATATTCAAAAAATTTAATTTTTCAGATC…
Ascalohybris_subjacens	AAAGTTTGATTTTGGCTTATTTTTATTTTTACATGTAAATTTTTT---TCGCAGTATGTATTAAATATATAAGTAATTTTGATTTGGTATAGTACAATTTGTGCCAGCATCTGCGGTTATACAAATTATACAAATAAAATATTTTGGTTAGTTAATTTTTT-TAGGTGAAATTTAATTATTTGAAGCTGTGAAATTTTTTTATTAAACTAGGATTAGATACCCTATTATGTAGTAATAGATAAGATCTTGAAACCTAAAAAATTTGGCGGTGCTTTAGTCTATTTAGAGGAACCTGTTCCGTGATCGATAGACCACGATTAATTTTACTTAATTTTGTTTATATACCGTCGGAATATTTTATAAGAAGAT-ATTTTCTATATTTTATATTTTTCAGATC…
Ascaloptynx_appendiculatus	GAAGTTTTATTTTGGCTTTTATTTTGTTTTACATGTAAATTTTTTAATTCGCAGTATTATATTAATATAAAGGTAGCTTTGATTTGGTATATTATAATTTGTGCCAGCATCTGCGGTTATACAAATTATAAAAATAAAATTTATTGGTTAGTTATTTATATTTAGGTGAAATTAATTTTTAAGAAGCTACAAAATTTTTTTAAAAGACTAGGATTAGATACCCTATTATGTAGTATTAGATAAGATCTTCAAACCTAAAAAATTTGGCGGTGCTTTAGTCTATTTAGAGGAACCTGTTCCTTAATCGATAGCCCACGATTTATTTTACCTTTTTTTGTTTATATACCGTCGGAATATTTTATAAGGATA-AATTTTCTTTTATTTAAATTTTTCAGATC…
Chrysopa_pallens	AAAGTTTTATTTTGGCTTATAATTTATTTTACATGTAAATTTCTTAAATCGCAGTATACATTATTTATTAAAGAAATTTTGAATTAGTATAATATAATTTGTGCCAGCATCTGCGGTTATACAAATTATATAAATAAATAAAATTAGTTAGTTAATTATTTTAAGGTTAAATTTTTAATATTGAAGCTAATGAAATTTTATAATAAACTAGGATTAGATACCCTATTATGTAGTAATAGATATATTCTTGAAACTTAAAAAATTTGGCGGTGTTTTAGTCTATTTAGAGGAACCTGTTCTGTAATTGATAAACCACGATAAATTTTACTAAATTTTATTTGTATACCGTCGGAATATTTTATAAGAAAT-AATATTCAAAAAATTTTATTTTTCAGATC…
Chrysoperla_externa	AAAGTTTTATTTTGGCTTATAATTTATTTTACATGTAAATTTCTTAAATCGCAGTATATATTAATAATAAAAGAAATTTTGAATTGGTATAATATAATTTGTGCCAGCATCTGCGGTTATACAAATTATATAAATAAATATAATCAGTTAGTTAATTATTTTAAGGTTAAATTTTAATTATTGAAGCTAATAAAATTTTATAATAAACTAGGATTAGATACCCTATTATGTAGTAATAGTTATATTCTTGAAACTTAAAAAATTTGGCGGTGTTTTAGTCTATTTAGAGGAACCTGTTCTGTAATTGATAGTCCACGATAAATTTTACTAAATTTTATTTGTATACCGTCGGAATATTTTATAAGAAAA-AATATTCATTAAATTATAATTTTCAGATC…
Chrysoperla_nipponensis	AAAGTTTTATTTTGGCTTATAATTTATTTTACATGTAAATTTCTTAAATCGCAGTATATATTAATAATAAAAGAAATTTTGAATTGGTATAATATAATTTGTGCCAGCATCTGCGGTTATACAAATTATATAAATAAATAAAATCAGTTAGTTAATTATTTTAAGGTTAAATTTTAATTATTGAGGCTAATGAAATTTTATAATAAACTAGGATTAGATACCCTATTATGTAGTAATAGATATATTCTTGAAACTTAAAAAATTTGGCGGTGTTTTAGTCTATTTAGAGGAACCTGTTCTGTAATTGATAATCCACGATAAATTTTACTAAATTTTATTTGTATACCGTCGGAATATTTTATAAGAAAA-AATATTCATTAAATTATATATTTCAGATC…
Chrysoperla_nipponensis_EMHAU	AAAGTTTTATTTTGGCTTATAATTTATTTTACATGTAAATGTTCTTAATCGCAGTATATATTAATAATAAAAGAAATTTTGAATTGGTATAATATAATTTGTGCCAGCATCTGCGGTTATACAAATTATATAAATAAATAAAATCAGTTAGTTAATTTTTT-AAGGTTAAATTTTAAATTTTGAGGCTAATGAAATTTTATAATAAACTAGGATTAGATACCCTATTATGTAGTAATAGATATATTCTTGAAACTTAAAAAATTTGGCGGTGTTTTAGTCTATTTAGAGGAACCTGTTCTGTAATTGATAATCCACGATAAATTTTACTAAATTTTATTTGTATACCGTCGGAATATTTTATAAGAAAAT-ATATTCATTAAATTATATATTTCAGATC…
Corydalus_cornutus	AAAGTTTTCTTTTGGCTGATAATTTATTTTATATGTGAGTTTTTTAATTCGCAGTATAAATTAATAATTAAAGAAATTTAGAATTAGTATAGTATATTTTGTGCCAGCATCCGCGGTTATACAAAATATACAAATGAATTTTATTATTTAGTTAATTATTTTAAGGTGAAATTTAAATTTATGAAGCTATTAAAATTTATTAATAAACTAGGATTAGATACCCTATTATGTAGTAGTAGTTAAAGTCTTGAAACTAAAAAAATTTGGCGGTATTTTAATCTAATTAGAGGAATCTGTTCCATAATCGATAGTCCACGAGAGATTTTACATAATTTTATTTGTATATCGTCGGGAAATTTTATAAGAATTA-ATTTTCTAGAATTTATATTTTTCAGATC…
Cucujus_clavipes	AAAGTTTTATTCTAGCTTGAAATTAAGTTTATATGTAAATATTTTAAAACGCAGTAAATTTGAATAATTAAGGAAATTTAGATTTAGTAAAATATATATTGTGCCAGCAGTTGCGGTTATACAAATAATGTAATTTAATTTTTTTAGTAATT-AATTTTTTTTAGGTGAAATTTTAATTTATGAAGTTAAGAAATTTAATTTATAGACTAGGATTAGATACCCTATTATTTAGTATTAGTTATGTTCTTGAAAATTAAAGATTTTGGCGGTATTTTAGTCTGTTCAGAGGAACCTGTTCTGTAATCGATAATCCACGATTAAATTTACTTATTTTTGTTTGTATATCGTTGGAATATTTTATAAGAAAAC-ATATTCAAAA-TTTTTTTATATCAAATC…
Ditaxis_biseriata	AAAGTTTGATTTTGGCTATAAATTTATTTTACATGAATATTTTTTAA-TCTCAGTATATTTTAATAATAAAAGAAATTTTGAATTGGTTTAGTATAATTTGTGCCAGCATCTGCGGTTATACAAATTATATAAATAAATTATATTAGTTAATTAATTATTTAAAGGTAAAATTTTAATTTTTGAAGTTATTAAATTTTTA-ATTAAACTAGGATTAGATACCCTATTATGTATTAGTAGTTAAATTCTTTAAACTTAAAAAATTTGGCGGTGTTTTAGTCTATTTAGAGGAACCTGTTTCTTAATTGATAATCCACGATTAATTTTACTAAATTTTGTTTGTATATCGTCGGAATATTTTATAAGAATA-AATATTCTAATTTTTAGAAATTTCAGATC…
Dysmicohermes_ingens	AAAGTTTTATTTTGGCTAATAATTTATTTTACATGTAAATTTTC--TTTCTCAGTATATTTTATAAATTAAAGAAATTTAGATTTAGTATAGTATATTTTGTGCCAGCATCCGCGGTTATACAGAATATATAAATGAATTTTATTATTTAGTTAATGTAAT-AAGGTGAAATTTTATTTTTTGAAGCTATTAAAGTTTAATAATAAACTAGGATTAGATACCCTATTATGTAGTAATAGTTAAAGTCTTGAAACTTAAAAAATTTGGCGGTATTTTAGTCTATTTAGAGGAACCTGTTCCATAATCGATAGTCCACGATAAATTTTACATAATTTAATCTGTATATCGTCGGAAAATTTTATAAGAAAAT-ATTTTCTAAAATTTTTATTTTTCAGATC…
Epacanthaclisis_banksi	AAAGTTTGATTTTAGCTTAAATTTTACTTTACATGTGAATATTTTAAATCGCAGTATATATTGAATATTGAGGTTACTCAGATTTGGTA-AGTACAATTTGTGCCAGCATCTGCGGTTATACAAATTGTACAAGTAAAATTTTTTGGTTAGTTAATTTTTTTTAGGTGAAATTTATTATTATGAAGCTGTGAAATTTTTTTCTAAAACTAGGATTAGATACCCTATTATGTAGTAATAGATATGATCTTGAAACCTAAAAAATTTGGCGGTGTCTTAGTCTATTTAGAGGAACCTGTTCCGTAATCGATAGTCCACGATGAATTTTACTAGATCTTGTTTATATACCGTTGGAATATTTTATAAGAAGA-AATTTTCTATAATTTTTATATTTCAGATC…
Libelloides_macaronius	AAAGTTTGATTTTGGCTTATTTTTTATTTTACATGTAAATTTTT-AA-TCGCAGTATATATTAAATATAGAAGAAATTCTGATTTGGTATAGTATAATTTGTGCCAGCATCTGCGGTTATACAAATTATGCAAATAAAACTTTTTGGTTAGTTAATTTTTTTTAGGTGAAATTTTAATATTTGAAGCTATGAAACTTTTTTATTAAACTAGGATTAGATACCCTATTATGTAGTAATAGATAAGGTCTTGAAACCTAAAAAATTTGGCGGTGCTTTAGTCTATTTAGAGGAACCTGTTCCGTGATCGATAGACCACGATGAATTTTACTAAATCTTGTTTATATACCGTCGGAATATTTTATAAGAATA-AATTTTCTTAAATTTTAATTTTTCAGATC…
Micromus_angulatus	AAAGTTTTATTTTAGCTAAAAATTTATTTTACATGTAAATATTTTAAATCTCAGTATATTTTAAAAATAAAAGAAATTTTGATTTAGTATATTATATTTTGTGCCAGCATCTGCGGTTATACAAATTATGAAAATAAATTATTTTAGTTAGTTA-TTTTTT-TAGGTTAAA-TTAAAATTATAAAGCTATTAAATCTTTAAAATAAACTAGGATTAGATACCCTACTATGTAGTATTAGATATAATCTTGAAACTTAAAAAATTTGGCGGTGTTTTAATCTATTTAGAGGAACCTGTTCTATAATTGATAAACCACGTTAAATTTTACTAAATTTTATTTGTATACCGTCGGATTATTTTAAAAGAAAAT-ATATTCAAAAAATTTTATATTTCAGATC…
Mongoloraphidia_harmandi	AAAATTTAATTTTGGTTTATAATTTATTTTATATGTAAAT------TTTTGCAGTAAATATTATTAATTAATGAAATTTAGAATTAGTATAAGATATTTTGTGCCAGCATTTGCGGTTAAACAAAAGATTTAAATAAATTTTTTTGATTAATTAATATTA--AAGGTGAAATTTAATTTAATTGTTTTATGAAAATAAAAGTTTAAACTAGGATTAGATACCCTATTATATATTAATAGTTATGTTCTTGAAATTTAAAAAATTTGGCGGTATTTTT-TCTTTATAGAGGAACCTGTTTTATAAATGATAATCCACGATATAATTTACTTAAATTTATTAGTATATCGTTGAAATATATTTTTAGATTTT-AATTTTAAAATATTTTATATTTCAAATC…
Myrmeleon_immanis	AAAGTTTGATCTTGGCTCTTATTTTATTTTACATGTAAATATTTTAATTCGCAGTATGTATTGATCATTAAGGTGACTTTGAATCGGTGTAGTTCAATTTGTGCCAGCATCTGCGGTTATACAAATTGTGCAAATAAAAGCTCTTGGTTAGTTAATTTTATTTAGGTGAAATTTATTTATATGAAGCTATGAAATTTATTTAAAAAACTAGGATTAGATACCCTATTATGTAGTATTAGATATGATCTTGAAACCTAAAAGATTTGGCGGTGTCTTAGTCTTTTTAGAGGAACCTGTTCCGTGATCGATAGTCCACGATTAATTTTACTGAAT-TTGTTTATATACCGTCGGAATATTTTATAAGAATA-AATTATCTTAAATTTTTATATTTCAGATC…
Neochauliodes_bowringi	AAAGTTTTATTTTAGCTAAAAATTTATTTTATATGTAAATTTCTTAA-TCGCAGTATATTTTAAATATTAAAGAAATTTAGATTTGGTATAGTATATTTTGTGCCAGCATCCGCGGTTATACAAAATATACAAATAAATTTTTTTGTTTAGTTAATTTAAATAAGGTGAAATTTTTTATATTGAGGCTATTAGATTTAAATAATAAACTAGGATTAGATACCCTATTATGTAGTAGTAGTTATGAGCTTGAAACTTAAAAAATTTGGCGGTATTTTAATCTAATTAGAGGAATCTGTTCCATAATCGATATACCACGATAAATTTTACATAGTTTAGTTTGTATATCGTCGGAAAATTTTATAAGTATA-AATTTTCTAAAATTTTAATTTTTCAGATC…
Neochauliodes_fraternus	----------------TAATAATTTATTTTATATGTAAGTTTCTTTATTCGCAGTATATATTAATAATTAAAGAAATTTAGAATTAGTATAGTATATTTTGTGCCAGCATCCGCGGTTATACAAAATATACAAATAAATTTTATTATTTAGTTAATTTTTT-AAGGTGAAATTTAAAGTTATGAAGCTATTAAAATTTAATTATAAACTAGGATTAGATACCCTATTATGTAGTAATAGATATAGTCTTGAAACTAAAAAAATTTGGCGGTATTTTAATCTAATTAGAGGAATCTGTCCCATAATCGATAGTCCACGAGAGATTTTACATAATTTTATTTGTATATCGTCGGGAAATTTTATAAGAAAAT-ATTTTCTAAAATTTTTAATTTTCAGATC…
Neochauliodes_punctatolosus	AAAGTTTTATTTTAGCTTAATATTTATTTTACATGTAAATTTCTTAAAACGCAGTATATATTAAATATGAAAGAAATTTTGATTTGGTATAATATAATTTGTGCCAGCATCTGCGGTTATACAAATTATGTAAATAAATAAATTTAGTTAGTTAATAATTTTTAGGTTAAATTTATTTAAATGAAGCTAGAAAATTTTAATAATAAACTAGGATTAGATACCCTATTATGTAGTAATAGATATAATCTTGAAACTTAAAAAATTTGGCGGTGTTTTAGTCTATTTAGAGGAACCTGTTCCGTAATCGATAATCCACGATAAATTTTACTAAATTTGATTTGTATACCGTCGGAATATCTTAAAAGAGAA-AATATTCAAAAATTTTTAAATTTCAGATC…
Neochauliodes_rotundatus	----------------TATAAATTTATTTTATATGTAAGTTTCTT---TCGCAGTATGTATTAATAATTAAAGTAATTTAGAATTAGTATAGTATATTTTGTGCCAGCATCCGCGGTTATACAAAATATACAAATAAATTTATTTGTTTAGTTAATTATTTTAAGGTGAAATTTAAATTTATGAAGCTATTAAAATTTGATAAAAAACTAGGATTAGATACCCTATTATGTAGTAATAGTTATAGGCTTGAAACTAAAAAAATTTGGCGGTATTTTAATCTAATTAGAGGAATCTGTCCCGTAATCGATGGTCCACGAGGGATTTTACATATTTTTATCTGTATATCGTCGGGAAATTTTATAAGAAAA-AATTTTCTGAAATTTTAATTTTTCAGATC…
Neoneuromus_tonkinensis	AAAGTTTTATTTTGGCTATAAATTTATTTTATATGTAAGTTTCTT---TCGCAGTATATATTAATAATTAAAGTAATTTAGAATTAGTATAGTATATTTTGTGCCAGCATCCGCGGTTATACAAAATATACAAATAAATTTATTTGTTTAGTTAATTATTTTAAGGTGAAATTTAAATTTATGAAGCTATTAAAATTTGATAAAAAACTAGGATTAGATACCCTATTATGTAGTAATAGTTATGGGCTTGAAACTAAAAAAATTTGGCGGTATTTTAATCTAATTAGAGGAATCTGTTCCATAATCGATGGTCCACGAGGGATTTTACATATTTTTATCTGTATATCGTCGGGAAATTTTATAAGAGAA-AATTTTCTAAAATTTTAATTTTTCAGATC…
Neuronema_laminatum	-AAGTTTTATTTTAGCTCAAAATTTATCTTACATGTAAATTTTTTAAA-CGCAGTATATATTATATATAAAAGAAATTTTGATTTAGTATATTATAATTTGTGCCAGCATCTGCGGTTATACATATTATGAAAATAAATTTTATTAGTTAGTTAATTATTTTTAGGTTAAATTAGAATTTATTAGGCTATTAAATTTTGATAATAAACTAGGATTAGATACCCTATTATGTAGTAATAGATATATTCTTGAAACTTAAAAAATTTGGCGGTGTTTTAATCTATTTAGAGGAACCTGTTCTGTAATTGATAAACCACGTTAAATTTTACTGAAT-TTGTTTGTATACCGTCGGATTATCTTATAAGAGAA-AATATTCAATAATTTTTATATTTCAGATC…
Nevromus_exterior	ATAAAAGTTTTATTTTGGATAATTTATTTTATATGTAAGTTTCTT---TCGCAGTATGTATTAATAATTAAAGTAATTTAGAATTAGTATAGTATATTTTGTGCCAGCATCCGCGGTTATACAAAATATACAAATAAATTTAATTATTTAGTTAATAATTTTAAGGTGAAATTTAAATTTATGAAGCTATTAAAGTTTAATAAAAAACTAGGATTAGATACCCTATTATGTAGTAATAGTTATAGGCTTGAAACTAAAAAAATTTGGCGGTATTTTAATCTAATTAGAGGAATCTGTTCCATAATCGATAGTCCACGAGAGATTTTACATATTTTTATTTGTATATCGTCGGGAAATTTTATAAGAAGATAATTTTCTAAAATTTTAATTTTTCAGATC…
Nymphes_myrmeleonoides	ATAGTTTTATTTTGGCTAATGTTTTATTTTACATGTAAATAATTTTAATCGCAGTATATTTTATATATTAAAGAAATTTAGAATTAGTA-AATATAATTTGTGCCAGCATCTGCGGTTATACAAATTATATAAATAAAATTTATTAGTTAGTTAATTATTTTAAGGTTAAATTTAAATTTTTGAAGCTATAAAATTTTTATAATAAACTAGGATTAGATACCCTATTATGTAGTAATAGTTAAGATCTTGAAACTTAAAAAATTTGGCGGTATTTTAGTCTATTTAGAGGAACCTGTTCTATGATCGATAGTCCACGATATATTTTACTAAATTTTGCTTATATACCGTCGGAATATTTTAAAAGAATA-AATTTTCTAAAATTTAAATTTTTCAGATC…
Thaumatosmylus_sp.	AAAGTTTTATTTTGGCTAATAATTTATTTTACATGTAAAATTTTTTAATCGCAGTATATATTATAAATTAAGGAAATTTAGATTTAGTATAATATATTTTGTGCCAGCATCTGCGGTTATACAAAATATATAAATAAATTATATTAGTTAGTTAAATTTTTTTAGGTTAAATTTATAAATTTGAAGCTATAAAATTTAAATTATAAACTAGGATTAGATACCCTATTATGTAGTAATAGATATATTCTTGAAACTTAAAAAATTTGGCGGTGTTTTAGTCTTTTTAGAGGAACCTGTTCTATAATTGATAATCCACGATAAATTTTACTAAATTTTATTTGTATACCGTCGGAATATCTTAAAAGAGAA--ATTTTCTAAAATTTATAATTTTCAGATC…
Polystoechotes_punctatus	AAAGTTTTATTTTGGCTAAAAATTTATTTTATATGTAAATTTCTTAA-TCGCAGTATATTTTAAATATTAAAGAAATTTAGATTTGGTATAGTATATTTTGTGCCAGCATCCGCGGTTATACAAAATATACAAATAAATTTTTTTATTTAGTTAGTTTAAATAAGGTGAAATTTTATAAGTTGAAGCTATTAGATTTAAATTATAAACTAGGATTAGATACCCTATTATGTAGTAATAGTTATGATCTTGAAACTTAAAAAATTTGGCGGTATTTTAATCTAATTAGAGGAATCTGTTCCATAATCGATAATCCACGATGAATTTTACATAATTTTGTTTGTATATCGTCGGAAAATTTTATAAGAATA-AATTTTCTAAATTTTTAATTTTTCAGATC…
Protohermes_concolorus	----------------TAAAAATTTATTTTATATGTAAGTTTCTTAAGTCGCAGTATATATTAATAATTAAGGAAATTTAGAATTAGTATAGTATATTTTGTGCCAGCATCCGCGGTTATACAAAATATACAAATAAATTTTATTATTTAGTTAATTATTTTAAGGTAAAATTTAAATTTATGAAGCTGTTAAAATTTAATAAAAAACTAGGATTAGATACCCTATTATGTAGTAGTAGTTATAGTCTTGAAACTAAAAAAATTTGGCGGTATTTTAATCTGTTTAGAGGAATCTGTCCCATAATCGATAGTCCACGATAAATTTTACATAATTTTATTTGTATATCGTCGGGAAATTTTATAAGAATGTAATTTTCTAAAATTTTAAATTTTCAGATC…
Rapisma_xizangense	AAAATTTTATTTTAGTTAATAATTTATTTTACATGTAAATTTCTTAAATCGCAGTATAAATTAAAAATAAAAGAAATTTTGATTTAGTAAAATATAATTTGTGCCAGCATTTGCGGTTATACAAATTATATAAATAAATTAATTTAGTTAGTTAATAATTTTTAGGTTAAATTTAAATAAATGAATCTAAAAAATTTTATTAATAAACTAGGATTAGATACCCTATTATGTAGTAATAGATAAGGTCTTGAAACTTAAAAAATTTGGCGGTATTTTAGTCTATTTAGAGGAACCTGTTTTATAATTGATAATCCACAATAAATTTTACTAAATTTAATTTGTATATCGTCGGATTATTTTAAAAGAAGA--ATATTTAAAAATTTAAATTTTTCAGATC…
Rapisma_zayuanum	AAAATTTTATTTTAGTTAATAATTTATTTTACATGTAAATTTCTTAAATCGCAGTATAAATTAAAAATAAAAGAAATTTTGATTTAGTAAAATATAATTTGTGCCAGCATTTGCGGTTATACAAATTATATAAATAAATTAATTTAGTTAGTTAATAATTTTTAGGTTAAATTTAAATAAATGAATCTAAAAAATTTTATTAATAAACTAGGATTAGATACCCTATTATGTAGTAATAGATAAGGTCTTGAAACTTAAAAAATTTGGCGGTATTTTAGTCTATTTAGAGGAACCTGTTTTATAATTGATAATCCACAATAAATTTTACTAAATTTAATTTGTATATCGTCGGATTATTTTAAAAGAAGA--ATATTTAAAAATTTAAATTTTTCAGATC…
Rapisma_sp.	AAAATTTTATTTTAGTTAATAATTTATTTTACATGTAAATTTCTTAAATCGCAGTATAAATTAAAAATAAAAGAAATTTTGATTTAGTAAAATATAATTTGTGCCAGCATTTGCGGTTATACAAATTATATAAATAAATTAATTTAGTTAGTTAATAATTTTTAGGTTAAATTTAAATAAATGAATCTAAAAAATTTTATTAATAAACTAGGATTAGATACCCTATTATGTAGTAATAGATAAGGTCTTGAAACTTAAAAAATTTGGCGGTATTTTAGTCTATTTAGAGGAACCTGTTTTATAATTGATAATCCACAATAAATTTTACTAAATTTAATTTGTATATCGTCGGATTATTTTAAAAGAAGA--ATATTTAAAAATTTAAATTTTTCAGATC…
Rhopaea_magnicornis	AAAGTTTTATTCTAGCTTAGATTTTAAGTTACATGTAAGTTTTT-AAACCGCAGTATATATTAAATATTTATGAAAATAAGATTTAGGGTAGTATAATTTGTGCCAGCAGTTGTGGTTACACAGATAATGCAATTAAATTTGTTTAGTTAGTTA-TTTTTATTAGGTGAAATTTTAAATTATGAGACTATGAGATTTTTGTAATAAACTAGGATTAGATACCCTATTATGTAGTAGTAGTTATTTTCTTGAAATTTAAAGAATTTGGCGGTATTTTAGTCTATTCAGAGGAACCTGTCCTATAATTGATAGTCCACGATTTATTGAACTTATTTTAGTTTGTATACCGTCGGAATGTTCTTTAAGGAAA-AATGTTCAAGA-TTTATATTAATCAGATC…
Sialis_hamata	AAAGTTTTATTTTAGCTTATAATTTATTTTATATGTAAATTTTT-AAATTTCAGTATATATTAATTATTAAAGAAATTTATAATTAGAATGTTATATTTTGTGCCAGCATCCGCGGTTATACAAAATATAATAATAAATTTTATTGGTTAGTTAATTTTTT-TAGGTTAAATTTTAAATTTTGAAGCTATTAAATTTTATTAATAAACTAGGATTAGATACCCTATTATGTAGTAATAGTTATAGTCTTGAAACTTAAAAAATTTGGCGGTATTTTAGTCTTTTTAGAGGAATCTGTTCCATAATCGATAATCCACGTTATATTTTACATAATTTTGTTTGTATATCGTCGGAATATTTTATAAGAATAAAATTTTCTAGAATTTTTATTTTTCAGATC…
Sialis_sp.	----------------TAAAAATTTATTTTATATGTAAATTTTT-AAATTTCAGTATATATTAATTATTAAAGAAATTTATAATTAGAATATTATATTTTGTGCCAGCATCCGCGGTTATACAAAATATAATAATAAATTTTATTGGTTAGTTAATTTTTTTTAGGTTAAATTTTAAATTTTGAAGCTATTAAATTTTATTAATAAACTAGGATTAGATACCCTATTATGTAGTAATAGTTATGGTCTTGAAACTTAAAAAATTTGGCGGTATTTTAGTCTTTTTAGAGGAATCTGTTCCGTAATCGATAATCCACGTTATATTTTACATAATTTTGTTTGTATATCGTCGGAATATTTTATAAGAATAAAATTTTCTAGAATTTTTATTTTTCAGATC…
Thyridosmylus_langii	AAAGTTTTATTTTGGCTAATAATTTATTTTACATGTAAAATTTTTAAGTCGCAGTATATATTATAAATTAAAGAAATTTTGATTTAGTATAATATATTTTGTGCCAGCATCTGCGGTTATACAAAATATATAAATAAATTATATTAGTTAGTTAAAGATTATTAGGTTAAATTTA-AAATTTGAAGCTATAAAATTTAAATAATAAACTAGGATTAGATACCCTATTATGTAGTAATAGATATATTCTTGAAACTTAAAAAATTTGGCGGTGTTTTAGTCTATTTAGAGGAACCTGTTCTGTAATTGATAATCCACGATAAATTTTACTAATTTTTATTTGTATACCGTCGGAATATCTTAAAAGAGGA-AATGTTCTAAAATTTTAAATTTTCAGATC…
