# Supplementary material for: Insight into higher-level phylogeny of Neuropterida: Evidence from secondary structures of mitochondrial rRNA genes and mitogenomic data
Source: PLoS One. 2018 Jan 30;13(1):e0191826. doi: 10.1371/journal.pone.0191826 (PMC5790268; doi:10.1371/journal.pone.0191826)
Supplement: S1 File — (ZIP) [file pone.0191826.s011.zip › S1 File/Aliscore_PCGRNA.phy]

35 11856
Acanthacorydalis_orientalis	TTCTAGGTACACTTTCCAGTACACCTACTTTGTTACGACTTATCGAGCGACGGGCGATATGTACATATTTTAGAACTAAAATCAATTAAATAAATTAATTTAAATTACTATTAAATCCACCTTCTTTCATATCCATTTAAATAAATCTATTGTAATCCATCTCCTCATAATTATTTATTGCACCTTGATCTGAATAAAAATTTTAGAAAATTTTTTTCTTATAAAATTTCCCGACGATATACAAATTTAAAATTATGTAAAATATCTCGTGGACTATCGATTATGGAACAGATTCCTCTAATTAGATTAAAATACCGCCAAATTTTTTTAGTTTCAAGATTATATCTATTACTACATTTACATTTTAAATAATAGGGTATCTAATCCTAGTTTATAATT…
Apochrysa_matsumurae	TTCTAGATACACTTTCCAGTACATCTACTATGTTACGACTTATCGAGCGACGGGCGATATGTACATGTTTTAGAGCTATAATCAATTAAAAAATATCTTTTAATTTACTATTAAATCCACCTTCTTTCAAATCCATATAAATTAATTTATTGTAATCCATTTCTTCTAAAATATAAACTGCACCTTGATCTGAATTAAATTTTTTGAATATTATTTTCTTTTAAAATATTCCGACGGTATACAAATTTTAAAATTAGTAAAATATATCGTGGATTATCAATTATAGAACAGATTCCTCTAAATAGACTAAAACACCGCCAAATTTTTTAAGTTTCAAGAATATAACTATTACTACTTATTTAATTTTAATAATAGGGTATCTAATCCTAGTTTATTATA…
Ascalohybris_subjacens	TTCTAGATACACCTTCCAGTACATCTACTATGTTACGACTTATCGAGCGACGGGCGATGTGTGCATGCTTTAGAGCTATAATCAAAATATTTATATAAATAAATTTACTATTAAATCCACCTTCATGCATATTCGTTTAACTAAATTTATTGTAACCCATTTCCTCTTAATCATAAGCTACACCTTGATCTGAATATAAAATATAGAAAATTATCTTCTTATAAAATATTCCGACGGTATATAAACTTAAAATTAAGTAAAATTAATCGTGGTCTATCGATCACGGAACAGGTTCCTCTAAATAGACTAAAGCACCGCCAAATTTTTTAGGTTTCAAGATCTTATCTATTACTACATTAACATTTTTTATAATAGGGTATCTAATCCTAGTTTAATAAA…
Ascaloptynx_appendiculatus	TTCTAGATACACTTTCCAGTACATCTACTTTGTTACGACTTATCGAGCGACGGGCGATGTGTACATGCTTTAGAGCTAAAATCAAAATAACAAGTTAATTAAATTTACTATTAAATCCACCTTCTTTTAAATCCGTTTAAATAAATTTATTGTAACCCATTTCCTCCTTATTATAAGCTACACCTTGATCTGAATTTAAATAAAAGAAAATTATATCCTTATAAAATATTCCGACGGTATATAAACTCAAAAAAAGGTAAAATAAATCGTGGGCTATCGATTAAGGAACAGGTTCCTCTAAATAGACTAAAGCACCGCCAAATTTTTTAGGTTTGAAGATCTTATCTAATACTACATTTACACTTTAAATAATAGGGTATCTAATCCTAGTCTTTTAAA…
Chrysopa_pallens	TTCTAGATACACTTTCCAGTACATCTACTATGTTACGACTTATCGAGCGACGGGCGATATGTGCATGTTTTAGAGCTATAATCAATTAAAAAATTTATTTTAAATTACTATTAAATCCACTTTTTTTCAAATCCATATAAATAAATTTATTGTAACCCATTTCTTCTAAATTATAAACTGCACCTTGATCTGAATAAAATTTTTTGAATATTAATTTCTTATAAAATATTCCGACGGTATACAAATTTAAAATTTAGTAAAATTTATCGTGGTTTATCAATTACAGAACAGGTTCCTCTAAATAGACTAAAACACCGCCAAATTTTTTAAGTTTCAAGAATATATCTATTACTACTTATTTAATTTTAATAATAGGGTATCTAATCCTAGTTTATTATA…
Chrysoperla_externa	TTCTAGATACACTTTCCAGTACATCTACTATGTTACGACTTATCGAGCGACGGGCGATATGTACATGTTTTAGAGCTATAATCAATTAAAAAATTTATTTTAATTTACTATTAAATCCACTTTTTTTCAAATCCATTTAAATAAATTTATTGTAACCCATTTCTTCTAAATTATAAACTGCACCTTGATCTGAATATAATTTAATGAATATTATTTTCTTATAAAATATTCCGACGGTATACAAATTCAAAATTTAGTAAAATTTATCGTGGACTATCAATTACAGAACAGGTTCCTCTAAATAGACTAAAACACCGCCAAATTTTTTAAGTTTCAAGAATATAACTATTACTACTTATTTAATTTTAATAATAGGGTATCTAATCCTAGTTTATTATA…
Chrysoperla_nipponensis	TTCTAGATACACTTTCCAGTACATCTACTATGTTACGACTTATCGAGCGACGGGCGATATGTGCATGTTTTAGAGCTATAATCAATTAAAAAATTTTTTTTAATTTACTATTAAATCCACTTTCTTTCAAATCCATATAAATATTTTTATTGTAACCCATTTCTTCTAAATTATAAACTGCACCTTGATCTGAATATAATTTAATGAATATTATTTTCTTATAAAATATTCCGACGGTATACAAATTCAAAATTTAGTAAAATTTATCGTGGATTATCAATTACAGAACAGGTTCCTCTAAATAGACTAAAACACCGCCAAATTTTTTAAGTTTCAAGAATATATCTATTACTACTTATTTAATTTTAATAATAGGGTATCTAATCCTAGTTTATTATA…
Corydalus_cornutus	TTCTAGGTACACTTTCCAGTACACCTACTTTGTTACGACTTATCGAGCGACGGGCGATATGTACATATTTTAGAACTATAATCATTTAAATCAACTAATTTAAATTACTATTAAATCCACCTTCTTTCATATCCATATAAATTCATTTATTGTAATCCATCTCCTCATAATTATATATTGCACCTTGATCTGAATATAAATTCTAGAAAATTAAATTCTTATAAAATTTCCCGACGATATACAAATTTAAAATTATGTAAAATCTCTCGTGGACTATCGATTATGGAACAGATTCCTCTAATTAGATTAAAATACCGCCAAATTTTTTTAGTTTCAAGACTTTAACTACTACTACCTTTACATTTTAAATAATAGGGTATCTAATCCTAGTTTATTAAT…
Cucujus_clavipes	TTCCAGCTTCACCTTCCAGTAAACCTACTTTGTTACGACTTATTAAGCGACGGGCAATATGTACATATTTTAGAGCTAAAATCATTTTAATTAAATAAATAAAATTACTTTCAAATCCACTTTCTTTAAAATCCATTTAAATATATTTATTGTAACCCATTACTCCTTATCTATAAACTGCACCTTGATTTGATA-AAAAATTTTGAATATTGTTTTCTTATAAAATATTCCAACGATATACAAACTCAAAAATAAGTAAATTTAATCGTGGATTATCGATTACAGAACAGGTTCCTCTGAACAGACTAAAATACCGCCAAAATCTTTAATTTTCAAGAACATAACTAATACTAAATTTACATTTAAAATAATAGGGTATCTAATCCTAGTCTATAAAT…
Ditaxis_biseriata	TTCTAGATACACTTTCCAGTACATCTACTATGTTACGACTTATCGAGCGACGGGCGATATGTACATGTTTTAGAGCTATAATCAAAATAATTAAATAATTAAATTTACTATTAAATCCACCTTTTTACAAATCCATTTAAATAAATTTATTGTAACCCATTTACTCTAAATTATAAGCTGCACCTTGATCTGAATTTAAAAATTAGAATATTATATTCTTATAAAATATTCCGACGATATACAAACTCAAAATTTAGTAAAATTAATCGTGGATTATCAATTAAGAAACAGGTTCCTCTAAATAGACTAAAACACCGCCAAATTTTTTAAGTTTAAAGAATTTAACTACTAATACATTTACATTTTAAATAATAGGGTATCTAATCCTAGTTTAAT-TA…
Dysmicohermes_ingens	TTCTAGATACACTTTCCAGTACACCTACTCTGTTACGACTTATCGAGTGACGGGCGATATGTACATATTTTAGAGCTATAATCAAAAAAATTATATTATTAAAATTACTATTAAATCCAATTTCTTTCATATCCACATAAATAAATTTATTGTAACCCATTTCCTCATAATTATATATTGCACCTTGATCTGAATAAAAATTTTAGAAAATTTTTTTCTTATAAAATTTTCCGACGATATACAGATTTTAAATTATGTAAAATTTATCGTGGACTATCGATTATGGAACAGGTTCCTCTAAATAGACTAAAATACCGCCAAATTTTTTAAGTTTCAAGACTTTAACTATTACTACTTTTACATTTTAAATAATAGGGTATCTAATCCTAGTTTATTATT…
Epacanthaclisis_banksi	TTCTAGATACACTTTCCAGTACATCTACTATGTTACGACTTATCGAGCGACGGGCGATGTGTACATGTCTTAAAGCTATAATCAAATAAATAATATAATCTAATTTACTATTAAATCCACCTTCTTTCAAATCCATTTAAATAAATTTATTGTAACCCATTTCCTCTAAATCATAAGCTACACCTTGATCTGAATAAAAATTATAGAAAATTATCTTCTTATAAAATATTCCAACGGTATATAAACTTAAGATCTAGTAAAATTCATCGTGGACTATCGATTACGGAACAGGTTCCTCTAAATAGACTAAGACACCGCCAAATTTTTTAGGTTTCAAGATCATATCTATTACTACATTTACATTTTTAATAATAGGGTATCTAATCCTAGTTTTAGAAA…
Thaumatosmylus_sp.	TTCTAGATACACTTTCCAGTACATCTACTATGTTACGACTTATCGAGCGACGGGCGATATGTACATGTTTTAGAGCTAAAATCAAATTAATAATTTTATTAATTTTACTATTAAATCCACCTTTTTTCATAGCCATATAAATATATTTATTGTAACCCATTTCTTCTAAAATATAAACTGCACCTTGATCTGAATATAAATTTTAGAAAATTTTTCTCTTTTAAGATATTCCGACGGTATACAAATTCAAAATTTAGTAAAATTTATCGTGGATTATCAATTATAGAACAGGTTCCTCTAAAAAGACTAAAACACCGCCAAATTTTTTAAGTTTCAAGAATATATCTATTACTACTTTTATATTTAAAATAATAGGGTATCTAATCCTAGTTTATAATT…
Libelloides_macaronius	TTCTAGATACACCTTCCGGTACACCTACTATGTTACGACTTATCGAGCGACGGGCGATGTGTGCATGCTTTAGAGCTATAATCAAAGTATTTATATAAATAAATTTACTATTAAATCCACCTTCTTTCAAATCCGTTTAGATAATTCTATTGTAACCCATTTCCTCTAAATCATAAGTTACACCTTGATCTGAATTAAAATTTAAGAAAATTATATTCTTATAAAATATTCCGACGGTATATAAACTTAAGATTTAGTAAAATTCATCGTGGTCTATCGATCACGGAACAGGTTCCTCTAAATAGACTAAAGCACCGCCAAATTTTTTAGGTTTCAAGACCTTATCTATTACTACATTGACACTTTTTATAATAGGGTATCTAATCCTAGTTTAATAAA…
Chrysoperla_nipponensis_EMHAU	TTCTAGATACACTTTCCAGTACATCTACTATGTTACGACTTATCGAGCGACGGGCGATATGTGCATGTTTTAGAGCTATAATCAATTAAAAAATTTTTTTTAATTTACTATTAAATCCACTTTCTTTCAAATTCATATAAATATTTTTATTGTAACCCATTTCTTCTAAATTATAAACTGCACCTTGATCTGAATATAATTTAATGAATATTATTTTCTTATAAAATATTCCGACGGTATACAAATTCAAAATTTAGTAAAATTTATCGTGGATTATCAATTACAGAACAGGTTCCTCTAAATAGACTAAAACACCGCCAAATTTTTTAAGTTTCAAGAATATATCTATTACTACTTATTTAATTTTAATAATAGGGTATCTAATCCTAGTTTATTATA…
Mongoloraphidia_harmandi	----------------------------------------------------------------------------------------------------------------------ATTTTCTTACAAATCCATTTTAATAAATTAATTGTAACCCATTAAATCATAAATATAAACAGCATCTTGATTTGAATAAAATATTTTAAAATTTAAAATCTAAAAATATATTTCAACGATATACTAATTTAAATTTAAGTAAATTATATCGTGGATTATCATTTATAAAACAGGTTCCTCTATAA-AGAAAAAATACCGCCAAATTTTTTAAATTTCAAGAACATAACTATTAATAATAAAACAATAAAAATAATAGGGTATCTAATCCTAGTTTAAACTT…
Myrmeleon_immanis	TTCTAGATACACTTTCCAGTACACCTACTATGTTACGACTTATCGAGCGACGGGCGATGTGTACATGTCTTAGAGCTAAAATCAATTTATTAACATAAATAAATTTACAGTTAAATCCACCTTTTTTCATATCCGTTAAATTAGTTTTATTGTAACCCATTTCCTCTAAATTATTAGCTACACCTTGATCTGAATAAAAATTTAAGATAATTATATTCTTATAAAATATTCCGACGGTATATAAACTT-AAATTCAGTAAAATTAATCGTGGACTATCGATCACGGAACAGGTTCCTCTAAAAAGACTAAGACACCGCCAAATCTTTTAGGTTTCAAGATCATATCTAATACTACTTTAACATTTAAAATAATAGGGTATCTAATCCTAGTTTTTTAAA…
Neochauliodes_bowringi	TTCTAGGTACACTTTCCAGTACACCTACTTTGTTACGACTTATCGAGCGACGGGCGATATGTGCATATTTTAGAGCTAATATCAATTAAACTATATTATTTAATTTACTATTAAATCCACCTTCATTCATATTCATATAAATAAATTTATTGTAATCCATTTCCTCATAATTATAAGCTGCACCTTGATCTGAATTAAAATTTTAGAAAATTATATACTTATAAAATTTTCCGACGATATACAAACTTTAAACTATGTAAAATTTATCGTGGTATATCGATTATGGAACAGATTCCTCTAATTAGATTAAAATACCGCCAAATTTTTTAAGTTTCAAGCTCATAACTACTACTACTTTTAATTTTAAAATAATAGGGTATCTAATCCTAGTTTATTATT…
Neochauliodes_fraternus	TTCTAGGTACACTTTCCAGTACACCTACTTTGTTACGACTTATCGAGCGACGGGCGATATGTACATATTTTAGAACTAAAATCAATTAAATCAACTAATTTAATTTACTATTAAATCCACCTTTTTTCATATCCATTTAAATAAATTTATTGTAATCCATCTCCTCATAATTATTAATTGCACCTTGATCTGAATAAAAATTTTAGAAAATTTTTTTCTTATAAAATTTCCCGACGATATACAAATTTAAAATTATGTAAAATCTCTCGTGGACTATCGATTATGGGACAGATTCCTCTAATTAGATTAAAATACCGCCAAATTTTTTTAGTTTCAAGACTATATCTATTACTACATTTACATTTTAAATAATAGGGTATCTAATCCTAGTTTATAATT…
Neochauliodes_punctatolosus	TTCTAGATACACTTTCCAGTACATCTACTTTGTTACGACTTATCGAGCGACGGGCGATATGTGCATATTTTAGAGCTAAAATCAATTAAATTATATAATTTAATTTACTATTAAATCCACCTTCATTCATATTCATATAAATAAATTTATTGTAATCCATTTCCTCATAATTATAAGCTGCACCTTGATCTGAATTAAAAATTTAGAAAATTATATTCTTATAAAATTTTCCGACGATATACAAACTTAAAATTATGTAAAATTCATCGTGGATTATCGATTATGGAACAGATTCCTCTAATTAGATTAAAATACCGCCAAATTTTTTAAGTTTCAAGATCATAACTATTACTACTTTTAATTTTAAAATAATAGGGTATCTAATCCTAGTTTATAATT…
Neochauliodes_rotundatus	TTCTAGGTACACTTTCCAGTACACCTACTTTGTTACGACTTATCGAGCGACGGGCGATATGTACATATTTTAGAACTAAAATCAATTAAAAAAATTAATTTAATTTACAATTAAATCCACCTTCTTTCATATCCATTTAAATAAATCTATTGTAATCCATCTCCTCATACCTATTTATTGCACCTTGATCTGAATTAAAATTTCAGAAAATTATTTTCTTATAAAATTTCCCGACGATATACAGATTTAAAAATATGTAAAATCCCTCGTGGACCATCGATTACGGGACAGATTCCTCTAATTAGATTAAAATACCGCCAAATTTTTTTAGTTTCAAGCCTATAACTATTACTACATTTACATTTTAAATAATAGGGTATCTAATCCTAGTTTTTTATC…
Neoneuromus_tonkinensis	TTCTAGATACACTTTCCAGTACACCTACTTTGTTACGACTTATCGAGCGACGGGCGATATGTACATATTTTAGAACTAAAATCAATTAAAAAAATTAATTTAATTTACTATTAAATCCACCTTCTTTCATATCCATTTAAATAAATCTATTGTAATCCATCTCCTCATATTTATTTATTGCACCTTGATCTGAATTAAAATTTTAGAAAATTATTCTCTTATAAAATTTCCCGACGATATACAGATTTAAAAATATGTAAAATCCCTCGTGGACCATCGATTATGGAACAGATTCCTCTAATTAGATTAAAATACCGCCAAATTTTTTTAGTTTCAAGCCCATAACTATTACTACATTTACATTTTAAATAATAGGGTATCTAATCCTAGTTTTTTATC…
Neuronema_laminatum	TTCTAGATACACTTTCCAGTACATCTACTTTGTTACGACTTATCGAGTGACGGGCGATGTGTACATGTTTTAGAACTAAAATCATAATAATTATTTTATTAATATTACTATTAAATCCACCTTTTTCCATATCCGTATAAATTAATTTATTGTAACCCATTTCTACTAAACTATAAACTGCACCTTGATCTGAATAAAAATTATTGAATATTATTCTCTTATAAGATAATCCGACGGTATACAAACTT-AAATTCAGTAAAATTTAACGTGGTTTATCAATTACAGAACAGGTTCCTCTAAATAGATTAAAACACCGCCAAATTTTTTAAGTTTCAAGAATATATCTATTACTACATTTACATTCTATATAATAGGGTATCTAATCCTAGTTTATTATC…
Nevromus_exterior	--------------------------------TTACGACTTATCGAGCGACGGGCGATATGTACATATTTTAGAACTATAATCAATTAAATTATTTAATTTAATTTACTATTAAATCCACCTTTTTACATATTCATTTAAATAAATCTATTGTAATCCATCTCCTCATATTTATATATTGCACCTTGATCTGAATTAAAATTTTAGAAAATTATCTTCTTATAAAATTTCCCGACGATATACAAATTTAAAAATATGTAAAATCTCTCGTGGACTATCGATTATGGAACAGATTCCTCTAATTAGATTAAAATACCGCCAAATTTTTTTAGTTTCAAGCCTATAACTATTACTACATTTACATTTTAAATAATAGGGTATCTAATCCTAGTTTTTTATT…
Nymphes_myrmeleonoides	TTCTAGACACACTTTCCAGTACGTCTACTATGTTACGACTTATCGAGCGACGGGCGATATGTGCATATTTTAGAGCTATAATCAAATAAATAAATTTATTTATTTTACTATTAAATCCACCTTCTTACATATTCATATAAATACATTTATTGTAACCCATTTCTTCTAAATTATAAACTACACCTTGATCTGAATTTAAATTTTAGAAAATTTTATTCTTTTAAAATATTCCGACGGTATATAAGCTTAAAATTTAGTAAAATATATCGTGGACTATCGATCATAGAACAGGTTCCTCTAAATAGACTAAAATACCGCCAAATTTTTTAAGTTTCAAGATCTTAACTATTACTACATTTAAATTTTTAATAATAGGGTATCTAATCCTAGTTTATTATA…
Polystoechotes_punctatus	TTCTAGATACACTTTCCAGTACATCTACTATGTTACGACTTATCGAGCGACGGGCGATATGTACATGTTTTAGAGCTAAAATCAAATTAATTATTTTATTAATATTACTATTAAATCCACCTTCTTTCATTTCCATTTAAATAAATTTATTGTAACCCATTTCCTCTAAATTATAAACTGCACCTTGATCTGAATAAAAATTTTTGAATATTTTTCTCTTTTAAGATATTCCGACGGTATACAAATTTCAAATTTAGTAAAATTTATCGTGGATTATCGATTACGGAACAGGTTCCTCTAAATAGACTAAAACACCGCCAAATTTTTTAAGTTTCAAGATTATATCTATTACTACTTTTATATTTTAAATAATAGGGTATCTAATCCTAGTTTATTATT…
Protohermes_concolorus	TTCTAGATACACTTTCCAGTACATCTACTTTGTTACGACTTATCGAGCGACGGGCGATATGTGCATATTTTAGAACTATAATCAAATAAATAATTTTATTTAAATTACTATTAAATCCACCTTCTTTCATATCCATATAAATAAATTTATTGTAATCCATCTCCTCATAATTATATATTGCACCTTGATCTGAATTAAAATTTTAGAAAATTTCATTCTTATAAAATTTCCCGACGATATACAAATTTAAAATTATGTAAAATTTATCGTGGACTATCGATTATGGGACAGATTCCTCTAAACAGATTAAAATACCGCCAAATTTTTTTAGTTTCAAGACTATAACTACTACTACCTTAACTTTTTAAATAATAGGGTATCTAATCCTAGTTTTTTATT…
Rapisma_xizangense	TTCTAGATACACTTTCCAGTACATCTACTATGTTACGACTTATCGAGCGACGGGCGATATGTACATATTTTAGAGCTAAAATCAAATTAATTATTTTATTAATTTTACTTTTAAATCCACTTTCTTTCATATTCATATAAATTTATTTATTGTAACCCATTTTTTCTAAATTATTTACTGCATCTTGATCTGAATTTAAATTTTTAAATAT--TCTTCTTTTAAAATAATCCGACGATATACAAATTT-AAATTTAGTAAAATTTATTGTGGATTATCAATTATAAAACAGGTTCCTCTAAATAGACTAAAATACCGCCAAATTTTTTAAGTTTCAAGACCTTATCTATTACTACTTATATTTTTTTTATAATAGGGTATCTAATCCTAGTTTATTAAT…
Rapisma_zayuanum	TTCTAGATACACTTTCCAGTACATCTACTATGTTACGACTTATCGAGCGACGGGCGATATGTACATATTTTAGAGCTAAAATCAAATTAATTATTTTATTAATTTTACTTTTAAATCCACTTTCTTTCATATTCATATAAATTTATTTATTGTAACCCATTTTTTCTAAATTATTTACTGCATCTTGATCTGAATTTAAATTTTTAAATAT--TCTTCTTTTAAAATAATCCGACGATATACAAATTT-AAATTTAGTAAAATTTATTGTGGATTATCAATTATAAAACAGGTTCCTCTAAATAGACTAAAATACCGCCAAATTTTTTAAGTTTCAAGACCTTATCTATTACTACTTATATTTTTTTTATAATAGGGTATCTAATCCTAGTTTATTAAT…
Rapisma_sp.	TTCTAGATACACTTTCCAGTACATCTACTATGTTACGACTTATCGAGCGACGGGCGATATGTACATATTTTAGAGCTAAAATCAAATTAATTATTTTATTAATTTTACTTTTAAATCCACTTTCTTTCATATTCATATAAATTTATTTATTGTAACCCATTTTTTCTAAATTATTTACTGCATCTTGATCTGAATTTAAATTTTTAAATAT--TCTTCTTTTAAAATAATCCGACGATATACAAATTT-AAATTTAGTAAAATTTATTGTGGATTATCAATTATAAAACAGGTTCCTCTAAATAGACTAAAATACCGCCAAATTTTTTAAGTTTCAAGACCTTATCTATTACTACTTATATTTTTTTTATAATAGGGTATCTAATCCTAGTTTATTAAT…
Rhopaea_magnicornis	TACCAGGTACACTTTCCAGTACACCTACTTTGTTACGACTTACCGGGCGACGGGCGATATGTGCATATTTTAGAGCTAAAATCATATAATTTAATTTAATTATATTACCTTCAAATCCACTTTATTTAATAACCATTTAAATAAATTTATTGTAACCCATCTCTTCTTATTTATACGCTGTACCTTGATCTGATTAATAAATCTTGAACATTTTTTCCTTAAAGAACATTCCGACGGTATACAAACCTTAAAATAAGTTCAATAAATCGTGGACTATCAATTATAGGACAGGTTCCTCTGAATAGACTAAAATACCGCCAAATTCTTTAAATTTCAAGAAAATAACTACTACTACTTTTATATTTTTAATAATAGGGTATCTAATCCTAGTTTATTACA…
Sialis_hamata	TTCTAGATACACTTTCCAGTACATCTACTATGTTACGACTTATCGAGCGACGGGCGATGTGTACATATTTTAGTGCTAAAATCAATTAAATAATATAATTTAATTTACTATTAAATCCACCTTCTTACAAATCCATTTAAATAAATTTATTGTAATCCATTTCCTCATAATTAT-TGCTGCACCTTGATCTGAATAAAAATTCTAGAAAATTTTATTCTTATAAAATATTCCGACGATATACAAACTTAAAATTATGTAAAATATAACGTGGATTATCGATTATGGAACAGATTCCTCTAAAAAGACTAAAATACCGCCAAATTTTTTAAGTTTCAAGACTATAACTATTACTACATTTACATTTTAAATAATAGGGTATCTAATCCTAGTTTATTAAT…
Sialis_sp.	TTCTAGATACACTTTCCAGTACATCTACTATGTTACGACTTATCGAGCGACGGGCGATGTGTACATATTTTAGTGCTAAAATCAATTAAATAATATAATTTAATTTACTATTAAATCCACCTTCTTACAAATCCATTTAAATAAATTTATTGTAATCCATTTCCTCATAATTAT-AGCTGCACCTTGATCTGAATAAAAATTCTAGAAAATTTTATTCTTATAAAATATTCCGACGATATACAAACTTAAAATTATGTAAAATATAACGTGGATTATCGATTACGGAACAGATTCCTCTAAAAAGACTAAAATACCGCCAAATTTTTTAAGTTTCAAGACCATAACTATTACTACATTTACATTTTAAATAATAGGGTATCTAATCCTAGTTTATTAAT…
Thyridosmylus_langii	TTCTAGGTACACTTTCCAGTACACCTACTATGTTACGACTTATCGAGCGACGGGCGATATGTACATGTTTTAGAGCTAAAATCAAATTAATTATTTTATTAAATTTACTATTAAATCCACCTTTTTTCATATCCATATAAATAAATTTATTGTAACCCATTTCTTCTAATTCATTAACTGCACCTTGATCTGAATTAAAATTTTAGAACATTATCCTCTTTTAAGATATTCCGACGGTATACAAATTCAAAAATTAGTAAAATTTATCGTGGATTATCAATTACAGAACAGGTTCCTCTAAATAGACTAAAACACCGCCAAATTTTTTAAGTTTCAAGAATATATCTATTACTACTTTTATTTTTAAAATAATAGGGTATCTAATCCTAGTTTATTATT…
Micromus_angulatus	TTCTAGATACACTTTCCAGTACATCTACTTTGTTACGACTTATCGAGCGACGGGCGATATGTACATGTTTTAGAACTAAAATCATAATAATTATTTTATTAATATTACTATTAAATCCACTTTATTTCATATCCATTTAAATAACTTTATTGTAACCCATTTCTTCTAAATTATAAACTGCACCTTGATCTGAATAAAATTTTTTGAATATTATTTTCTTTTAAAATAATCCGACGGTATACAAATTTAAAATTTAGTAAAATTTAACGTGGTTTATCAATTATAGAACAGGTTCCTCTAAATAGATTAAAACACCGCCAAATTTTTTAAGTTTCAAGATTATATCTAATACTACTATTACATTTTTTATAGTAGGGTATCTAATCCTAGTTTATTTTA…
