# Supplementary material for: Insight into higher-level phylogeny of Neuropterida: Evidence from secondary structures of mitochondrial rRNA genes and mitogenomic data
Source: PLoS One. 2018 Jan 30;13(1):e0191826. doi: 10.1371/journal.pone.0191826 (PMC5790268; doi:10.1371/journal.pone.0191826)
Supplement: S1 File — (ZIP) [file pone.0191826.s011.zip › S1 File/PCG12.phy]

35 7412
Acanthacorydalis_orientalis	ATATACAACTTTTCGTTTGACCTCTCAGTTAATTTCCTAATGTTAGACTTTTGGTTTTATATCCATATTATGATTTCCACCGTTTCTTTTTGTTTCATCTAAACCTCAAAGATTAAACCTTTGGACTCGGCATCGGTCACTTATTTATAGTTTTTCATATTTTTAAAATTTTGGTTTTCCTAATTTACAGACAGCACTACTTACTTGGTTGCTTCCTTTGCTTCTTATATTAGGTGTTAACAACCACAATTTGCCATTGTCCCAGGACCCCCATCTATCCTTATGTTGATGAACATAGAAATATCGCCGGACTTGCGTCGTTGCGCAAATATGCGGCATTTTCTACTTTTGGAAACGGAATCTGCCTCAACTTTTTATTTATTTACCAATCTTTTTATT…
Apochrysa_matsumurae	atatacaattttagatttgacctcacaaatagtttcttaatgatagtcatttggatatatatcctaattttgttatccaacgtttctttttgaaaaatttttacctcaaagattaaacttttgg--acaacacaggagacttatttatagactttcttatgtttaaaattatggttttcctaatttacagtcagcaatacatacttgcttgcttcccttgttagttattttaggtgataacaacaacaatttgccattgtcccaggacccaggtctatccttatgttgatgaacatagaattatcgccggacttgcgtcgttgcgcaaatatgcggcattctttacctttggagacggcctcatagctatttgtaattctatttaccaatgcttttacc…
Ascalohybris_subjacens	atatacaatttttcatttgacctcacaaataatttcttaatgttagacatatggttttttatccaatttatgttatcctccgttagatattgttaaatctaaacctcaaggattaaacttatggtcccaatctaggagacttatttgttccttttcttatacttaaaattatggttttcctagtttacagacagcattgcatacctgcttgcctcctttgttagttattttaggtgataataacaccaatttgccattgtcccaggacccccatttatccttatgttgatgaacatagaaatatcgccggacttgcgtcgctgcgcaaatatgcggcattttttacctctggagacggcctcataattatatataaatttttataccattgcttttact…
Ascaloptynx_appendiculatus	ATATACAATTTTTCATTTGACCTCACAAATAACTTCTTAATGATAGACATATGGTTATATATCCAATTTATGTTATCCACCGTTTCATTTTGTTAAATTTAAACTTCAAAGATTAAACTTATGG--ACACTCTAGGAGACTTATTTGTTCTTTTTCTTATATTTAAAATTATGGCTTTCCTAGTTTACAGACAGCATTACATACCTTCTTGCTTCCCTTGCTAGTTTTTTTAGGTGATAACAACACCAATTTGCCACTGTCCCAGGACCCCCGTCTATCCTTATGTTGATGAACATAGAACTATCGCCGGACTTGCGTCGCTGCGCAAATATGCGGCATTTTCTACCTTTGGAGACGGCCTCATAAATATATATAATTTTATATACCATTGCCTTTACC…
Chrysopa_pallens	atatacaattttagatttgacctcacaattaatttcttaatgacagtcatctggatatatttcctaattatgttatccaacgtttctttttgaaaaatttacacttcaaagattaaacttttgggtacggcaccggagacttatttatagattttcttatatttaaaattatggttttcctaatttacagtcagcaatgcatacttgcttgcttcctttgttagttatttttggtgataacaacaacaatttgccattgtcccaggacccagatttatccttatgttgatgaacatagaattatcgccggacttgcgtcgttgcgcaaatatgcggcattctttacttttggtcacggcctcatagttttttataattttttttgtcaatgcttttact…
Chrysoperla_externa	atgtacaattttagatttgacctcacaattaatttcttaatgatagtcatttggatatatttcctaattatgctatccaacgtttctttttgaaaaatttatacctcaaagattaaacttttggtcacggcaacggagacttatttatagactttcttatgtttaaaattatggctttcctaatttacagtcagcaatacatacttgcttgcttcctttgttagttatttttggtgataacaacaacaatttgccattgtcccaggacccaggtttatccttatgttgatgaacatagaattatcgccggacctgcgtcgttgcgcaaatatgcggcattttttacttttggtcacggcctcataattatttgtaattttttatgtcaatgcttttact…
Chrysoperla_nipponensis	atatacaattttagatttgacctcacaattagcttcttaatgatagtcatttggatatatttcctaattctgttatccaacgttactttttgaaaaatttatacctcaaagattaaacttctggtcacggcagcggagacttatttatagactttcttatgtttaaaattatggttttcctaatttacagtcagcaatacatacttgcttgcttcctttgttagttatatttggtgataacaacaacaatttgccattgtcccaggacccaggtttatccttatgttgatgaacatagaattatcgccggacttgcgtcgttgcgcaaatatgcggcattttttacttttggtcacggcctcataattatttgtaattttttatgtcaatgcttttact…
Micromus_angulatus	atatacaatttttcatttgacctcacaattaatttcctaatgatagtcttttggttatatatcctaactttgatttccaacgttactttttgaaaaatttatacctcaatgattaaacttttggataaggcattggagacttatttatagtttttcatatgtttaaaattatggttttcctaatttacagacagcaattcatacttgcttgcttcctttgatagttatcttaggtgataacaacaacaatttgccattgtcccaggacccagatttatccttatgttgatgaacatagaattatcgccggacttgcgtcgttgcgcaaatatgcggcattttctacttttggtcacggcctcataattatttataaatttttataccaatgcttttacc…
Corydalus_cornutus	ATATACAACTTTTCGTTTGACCTCTCAATTAAATTCCTAATGCTAGACTTTTGGTTTTATATCCATATTTTGTTTTCCACCGTTTCTTATTGTTTCATTTAAACCTCAAAGATTAAACCTCTGGCCTCGGCATTGGTCACTTATTTATAGCTTTTCATATTTTTAAAATTCTGGTTTTCCTAATTTACAGACAGCACTACCTACCTGGCTGCTTCCCTTGCTTGTTATATTAGGTGATAACAACCACAATTTGCCATTGTCCCAGGACCCCCATTTATCCTTATGTTGATGAACATAGAAATATCGCCGGACTTGCGTCGTTGCGCAAATATGCGGCACTCTCTACCTTTGGAAACGGAATCTGCCTCAACTCTATATTTATTTACCAATCTTTCTATT…
Cucujus_clavipes	--atgcaacttttctcttgacctcacagttaactaattaatgatagacttatggctatttatccccattttgatatcctccgataaatcttgataaatataaacctcaaagattaaatttatagaattaaataaggagacttatttattctttttcttatttttaaaattttggctttcctaatttacagacagcaatatttacttagttgcctcctttgttagttatatttggtgttaaaaacaccaatctgccattgtcccaggacccccatctatccttatgttgatgaacatagaattatcgccggacttgcatcgtttcgcaaatatgcggcattttatacctctggaaacggcctccttcttttatataattttatatgccactctctctatc…
Ditaxis_biseriata	ATATACAACTTTTCATTTGACCTCACAAATAAATTCTTAATGATAGTCCTTTGGATCTATATCCTAATTATGATATCCAACGTTACTATTTGTAAAATTTTTACCTCAAAGATTAAACTTTTGGACTCAGCACCGGAGACTTATTTATTCTTTTTCTTATGTTTAAAATTATGGTTTTCCTAATTTACAGACAGCAATACATACTTTCTTGCTTCCTTTGCTAGTTATTTTAGGTGATAACAACGTCAATTTGCCATTGTCCCAGGACCCAGATTTATCCTTATGTTGATGAACATAGAATTATCGCCGGACCTGCGTCGTTGCGCAAATATGCGGCATTCTCTACTTTTGGAGACGGCCTCTTAATTATATTTAAATCTTTATACCAATGCCTCTATT…
Dysmicohermes_ingens	atatacaattttaggtttgacctcacagttaacttcttaatgatagacttttggttttctatcctcattatgttttcctccgtttcttattgataattattcacctcaaagattaaacttttggactcggcaaaggtcacttatttgtaagttttcttatctttaaaattttggttttcctaatttacagacagcattacatactttcttgcctcctttgttagttatattaggtgataacaaccacaatttgccattgtcccaggacccccgtctatccttatgttgatgaacatagaattatcgccggacttgcgtcgttgcgcaaatatgcggcattttttacttttggaaacggcctctgtcatactttttcatttatatggcattctttttact…
Epacanthaclisis_banksi	atatacaacttttcatttgacctcacaaataacttcctaatgttagacatctggttatatatccagattatgttatcctccgttaaattttgttaagtttaaacctcaaagattaaacttatggtctcactctaggagacttatttgttccttttcttatatttaaaattatggttttcctaatttacagacagcactacttacctgcttgcttcctttgttagttcttttaggtgataacaacaccaatttgccactgtcccaggacccccgtctatccttatgttgatgaacatagaattatcgccggacttgcgtcgctgcgcaaatatgcggcactctttacttctggagacggcctcataaatttatataactttttataccattgcctttacc…
Thaumatosmylus_sp.	atatacaatttttcgtttgacctcacagttaatttcttaatgctagtcttatggctttatatcctaattatgttctccaacgttatttcttgaaaaatctttacctcaaagattaaacttttggactcagcaccggtcacttatttgttctttttcttatatttaaaattatggctttcctaatttacagacagcattacttacttacttgcttcctttgttagttattttaggtgataacaaccacaatttgccattgtcccaggacccgggtttatccttatgttgatgaacatagaattatcgccggacttgcgtcgctgcgcaaatatgcggcattttatacctttggaaacggcctcataattttatataaatttatttaccaatgcttttact…
Libelloides_macaronius	atatacaatttttcatttgacctcacaaatagattcctaatgttagacatatggttatatatccagtttatgttatcctccgtaaaatattgttaaatataaacctcaaggattaaacttatggtcacaatctaggagacttatttattctttttcttatatttaaaattatggctttcctaatttacagacagcactgtatacctacatgcttcccttgttagttattttaggtgataacaacaccaatttgccactgtcccaggacccccgtttatccttatgttgatgaacatagaactatcgccggacctgcgtcgctgcgcaaatatgcggcactctttacctctggagacggcctcataaatatatataaatctttataccattgcctttacc…
Chrysoperla_nipponensis_EMHAU	atatacaattttagatttgacctcacaattagcttcttaatgatagtcatttggatatatttcctaattatgttatccaacgttactttttgaaaaatttatacctcaaagattaaacttctggtcacggcagcggagacttatttatagactttcttatgtttaaaattatggttttcctaatttacagtcagcaatacatacttgcttgcttcctttgttagttatatttggtgataacaacaacaatttgccattgtcccaggacccaggtttatccttatgttgatgaacatagaattatcgccggacttgcgtcgttgcgcaaatatgcggcattttttacttttggtcacggcctcataattatttgtaattttttatgtcaatgcttttact…
Mongoloraphidia_harmandi	--ATACAATTTTTCATTTGACCTCACTCTTAATTTCTTAATGTTAGACTTTTGGTTCTATTTCCATAGTTTGCTCTCCAACGTATTTATTTTAAAGATATATAATTTTATGATTAAACCTTTGGTTCAAAAATTGGAGAGATATTTATTCTTTTATTTATTTTTAAAATTATGGCTTTCCTAATTTACAGACAGCACTATTTTCTTACTTGCATCCATTGTTTCTTATCTTTGGTGATAATAACAAAAATTTACCAATGTCCCAGGACCCCCATTTATCCTTATGTTGATGAACGTAGAAATATCGCCGGACTTGCGTCGTTGCGCAAATATGCGGCATTTTCTACTTTTGGAAACGGAACTTTAAAAATATATATTTTTTTGTACCAATTTTTTTATC…
Myrmeleon_immanis	atatacaatttttcatttgacctcacaaatagtttcctaatgttagacatttggttatatatccagattatgttatcctccgttaaattttgttaaatctaaacctcattgattaaacctatggtcccactctaggagacttatttgttctttttcttatatttaaaattatggctttcctagtttacagacagcattgcatacctgcttgcttcccttgttagttattttaggtgataacaacaccaatttgccactgtcccaggacccccgtttatccttatgttgatgaacatagaattatcgccggacctgcgtcgttgcgcaaatatgcggcattctctacctctggagacggcctcatagctatttttaattctctataccattgcttttact…
Neochauliodes_bowringi	ATATACAATTTTAGGTTTGACCAGACAGCTAACTTCTTAATGATAGACTTTTGGCTATATATCCTGATTATGATTTCCTCCGTATCTTATTGTTAAATTTCTACTTCAAAGATTAAACCTCTGGCCAAAGTTCAGGTCACTTATTTATAACTTTAGATATTTTTAAAATTATGGCTTTCCTAATTTACAGACAGCATTACATACTTACTTGCCTCCTTTGTTAGTTATATTAGGTGATAACAACCACAATCTGCCATTGTCCCAGGACCCCCATTTATCCTTATGTTGATGAACATAGAAATATCGCCGGACTTGCGTCGTTGCGCAAATATGCGGCACTCTTTACTTTTGGAAACGGCCTCATACTTTCTTTTTCATTTATATGGCATTCTCTTTACC…
Neochauliodes_fraternus	atatacaatttttcgtttgacctctcagttaatttcctaatgttagacttttggttttatatccatattatgatttccaccgtttctttttgtttcatttaaacctcaaagattaaacctttggactcggcattggtcacttatttatagtttttcatatttttaaaattttggttttcctaatttacagacagcactacttacttggttgcttcctttgtttcttatattaggtgttaacaaccacaatttgccactgtcccaggacccccatctatccttatgttgatgaacatagaaatatcgccggacttgcgtcgttgcgcaaatatgcggcattttctacttttggaaacggaatctgcctcaactttttatttatttaccaatctttttatt…
Neochauliodes_punctatolosus	ATATACAATTTTAGGTTTGACCAGACAGTTAATTTCTTAATGATAGACTTTTGGTTATATATCCTAATTATGCTCTCCTCCGTTTCTATTTGTTAAATTTTTACTTCAAAGATTAAACCTTTGGCCAAAGCTCAGGTCACTTATTTATAATTTTAGATATTTTTAAAATTTTGGTTTTCCTAATTTACAGACAGCATTACATACCTACTTGCCTCCCTTGTTAGTTATATTAGGTGATAACAACCACAATTTGCCATTGTCCCAGGACCCCCATTTATCCTTATGTTGATGAACGTAGAAGTATCGCCGGACTTGCGTCGCTGCGCAAATATGCGGCATTTTTTACTTTTGGAAACGGCCTCATACTTTCTTTTTCATCTATATGGCATTCTTTTTACT…
Neochauliodes_rotundatus	atatacaacttttcgtttgacctctctgttaacttcataatgctagacttatggttatatatccatagtttgttgtccaccgtttcttattgtttcatttaaacttcaaagattaaacctctggccacggcaatggtcacttatttatagttttagatatttttaaaattttggttttcctaatttacagacagcattacatactttcttgcttcccttgcttcttatatttggtgataacaaccacaatttgccattgtcccaggacccccatttatccttatgttgatgaacatagaaatatcgccggacctgcgtcgttgcgcaaatatgcggcattctctacttttggaaacggaatctgcctcaactttttctatatttaccaatctttttatt…
Neoneuromus_tonkinensis	atatacaacttttcgtttgacctctctgttaacttcttaatgttagacttatggttatatatccatagtttgttctccaccgtttcttattgtttcatctaaacttcaaagattaaacttctggccacggcaatggtcacttatttatagttttagatatttttaaaattttggttttcctaatttacagacagcattacatactttcttgcctcctttgcttcttatatttggtgataacaaccacaatttgccattgtcccaggacccccatttatccttatgttgatgaacatagaaatatcgccggacttgcgtcgttgcgcaaatatgcggcactctctacttctggaaacggaatctgcctcaactttttatatatttaccaatctttttatt…
Neuronema_laminatum	atatacaatttttcatttgacctcacaattaatttcttaatgatagtcatgtggatatttatcctgattatgatatccaacgtttctgtttgttaaattttcacttcaaagattaaacttttgggtatagcaaaggagacttatttataatttttcatatatttaaaattatggctttcctaatttacagacagcaatacttaccttcctgcttcctttgttagttattttaggtgataacaacaacaatttgccattgtcccaggacccaaatctatccttatgttgatgaacatagaattatcgccggacttgcatcgttgcgcaaatatgcggcattctttacttttggtcacggtctcttaactatttataaatttttataccaatgcttttact…
Nevromus_exterior	atatacaacttttcgtttgacctctctgttaacttcataatgttagacttatggttatatatccatagtttgctctccaccgtttcttattgtttcatttaaacttcaaagattaaacttttggccacggcaatggtcacttatttatagttttagatatttttaaaattctggttttcctaatttacagacagcattacatactttcttgcttcctttgtttcttatatttggtgataacaaccacaatttgccattgtcccaggacccccatctatccttatgttgatgaacatagaaatatcgccggacttgcgtcgttgcgcaaatatgcggcattttttacttttggaaacggaatctgcctcaactttttatatatttaccaatctttttatt…
Nymphes_myrmeleonoides	atatagaatttttcatttgacctcacaactaaattcttaatgttagtcatttggatatatatcctatttttgttatcctccgtttctttttgttaaatttaaacttcaaagattaaacttttggtttcagttaaggagacttatttattcctttacttatatttaaaattatggttttcctagtttacagacagcattatatactttcttgcttcctttgttagttatattaggtgataacaacatcaatttgccattgtcccaggacccccatttatccttatgttgatgaacatagaattatcgccggacctgcgtcgttgcgcaaatatgcggcattttttacttttggagacggcctcataaatatatataaatttttataccaatgcttttatt…
Polystoechotes_punctatus	ATATACAATTTTTCATTTGACCTCACAATTAATTTCTTAATGTTAGTCATTTGGTTTTTTATCCTATTTTTGTTATCCAACGTTTCTTTTTGAAAAATTTTTACTTCAAAGATTAAACTTTTGGACACGGCATTGGAGACTTATTTATTCTTTTTCATATGTTTAAAATTATGGTTTTCCTAATTTACAGACAGCAATACATACTTGCCTGCTTCCTTTGTTAGTTATATTAGGTGATAACAACACCAATTTGCCATTGTCCCAGGACCCAGGTTTATCCTTATGTTGATGAACATAGAATTATCGCCGGACTTGCGTCGTTGCGCAAATATGCGGCATTTTTTACTTTTGGAGACGGCCTCATAATTTTTTGTAAATTTATATGTCAATGCTTTTACC…
Protohermes_concolorus	ATATACAACTTTTCGTTTGACCTCTCTCTTAATTTCTTAATGCTAGACTTTTGGTTTTATATCCATATTATGCTCTCCACCGTTAATTATTGTTAAATTTAAACTTCAAAGATTAAACCTTTGGACACGGCATCGGTCACTTATTTATAGTTTTAGCTATCTTTAAAATTTTGGTTTTCCTAATTTACAGACAGCATTACTTACCTAGTTGCCTCCTTTGCTACTTATATTAGGTGATAACAACCACAATTTGCCACTGTCCCAGGACCCCCATCTATCCTTATGTTGATGAACATAGAAATATCGCCGGACTTGCGTCGTTGCGCAAATATGCGGCATTCTTTACCTTTGGAAACGGAATCTGCCTCAATTTTTTATTTATTTACCAATCTTTTTATT…
Rapisma_xizangense	ATATACAATTTTTCATTTGACCATACAATTAATTAGTTAATGTTAGTCTTTTGGTTTTATATCCTAATTATGTTATCCAACGTTATTTTTTGAAAAATATATACCTCAAAGATTAAATTTTTGGTTAAAACATTGGGGACTTATTTATAGTTTTTCTTATTTTTAAAATTATGGTTTTCCTAATTTACAGTCAGCATTACATAATTTCTTGCTTTCTTTGTTAGTTATATTAGGTGTTAATAACAACAATTTTCCATTGTCCCAGGACCCGGATTTATCCTTATGTTGATGAACATAGAATTATCGCCGGACTTGCATCGTTACGCAAATATGCGGCATTTTTTACTTTTGGAGACGGCCTCTTAATTTTTTATTACTTTTTATATCAATACTTTTATT…
Rapisma_zayuanum	ATATACAATTTTTCATTTGACCATACAATTAATTAGTTAATGTTAGTCTTTTGGTTTTATATCCTAATTATGTTACCCAACGTTATTTTTTGAAAAATATATACCTCAAAGATTAAATTTTTGGTTAAAACATTGGGGACTTATTTATAGTTTTTCTTATTTTTAAAATTATGGTTTTCCTAATTTACAGTCAGCATTACATAATTTCTTGCTTTCTTTGTTAGTTATATTAGGTGTTAATAACAACAATTTTCCATTGTCCCAGGACCCGGATTTATCCTTATGTTGATGAACATAGAATTATCGCCGGACTTGCATCGTTACGCAAATATGCGGCATTTTTTACTTTTGGAGACGGCCTCTTAATTTTTTATTACTTTTTATATCAATACTTTTATT…
Rapisma_sp.	atatacaatttttcatttgaccatacaattaattagttaatgttagtcttttggttttatatcctaattatgttacccaacgttattttttgaaaaatatatacctcaaagattaaatttttggttaaaacattggggacttatttatagtttttcttatttttaaaattatggttttcctaatttacagtcagcattacataatttcttgctttctttgttagttatattaggtgttaataacaacaattttccattgtcccaggacccggatttatccttatgttgatgaacatagaattatcgccggacttgcatcgttacgcaaatatgcggcattttttacttttggagacggcctcttaattttttattactttttatatcaatacttttatt…
Rhopaea_magnicornis	atatacaacttttcacttgacctcactcttaatttcttaatgatagacatttggttatctatccactctttgttatcctccgtatcttattgaaaaatctttacctcaatgattaaacttatgg--aaaaattcggatacttatttattctttttcatatgtttaaaattttggttttcctaatttacagacagcattacttacttacttgcctcccttgttagttatattaggtgataacaacaccaatttgccattgtcccaggaccctcgtttatccttatgtttatgaacatagaaatatcgccggacttgcgtcgctgcgcaaatatgcggcactctttacttttggaaacggcctcgttcttttatttaaatttatatatcaatctctttatt…
Sialis_hamata	ATATACAATTTTTCGTTTGACCTCACAAATAATTTCTTAATGTTAGACTTTTGGATTTTTTTCCATAGTTTGTTATCCATCGTTAAATATTGATAAATATTAAACTCAATGATTAAATTTTTAA--AAAAAATCGGTCACTTATTTATAGTTTTAGTTATTTTTAAAATTTTGGTTTTCCTAATTTACAGTCAGCATTACATACTTACTTGCCTCCTTTGCTAGTTATATTAGGTGTTAACAACCACAATTTGCCACTGTCCCAGGACCCCCGTTTATCCTTATGTTGATGAACATAGAAATATCGCCGGACTTGCGTCGTTACGCAAATATGCGGCATTTTTTACCTCTGGAAACGGATAAATCCATTTATATTGATCTTTATACCAATCTCTTTATC…
Sialis_sp.	atatacaatttttcgtttgacctcacaaataatttcttaatgatagacttttggatttttttccatagtttgttatccatcgttaaatattgataaatattaaactcaatgattaaatttctaa--aaaaaatcggtctcttgtttatagttttagttatttttaaaattttggttttcctaatttacagtcagcattacatacttacttgcctcctttgttagttatattaggtgttaacaaccacaatttgccactgtcccaggacccccatttatccttatgttgatgaacatagaaatatcgccggacttgcgtcgttacgcaaatatgcggcattctttacttctggaaacggataaatccatttatattgatttttataccaatttttttatc…
Thyridosmylus_langii	ATATACAATTTTTCGTTTGACCTCACAGTTAGCTTCCTAATGTTAGTCTTATGGTTTTTTATCCTAATTATGTTTTCCAACGTTTCTTCTTGAAAAATCTTCACCTCAAAGATTAAACTTTTGGACACGGCACCGGTCACTTATTTGTTCTTTTTCTTATATTTAAAATTATGGTTTTCCTAATTTACAGACAGCATTACTTACTTACTTGCTTCCCTTGCTAGTTATTTTAGGTGATAACAACCACAATTTGCCATTGTCCCAGGACCCGGGTTTATCCTTATGTTGATGAACATAGAATTATCGCCGGACTTGCGTCGTTGCGCAAATATGCGGCATTCTATACTTCTGGAAACGGCCTCATAATTTTATTTAAATTTATATACCAATGCCTTTACT…
