# Supplementary material for: Insight into higher-level phylogeny of Neuropterida: Evidence from secondary structures of mitochondrial rRNA genes and mitogenomic data
Source: PLoS One. 2018 Jan 30;13(1):e0191826. doi: 10.1371/journal.pone.0191826 (PMC5790268; doi:10.1371/journal.pone.0191826)
Supplement: S1 File — (ZIP) [file pone.0191826.s011.zip › S1 File/PCG12RNA-SS.phy]

35 10859
Acanthacorydalis_orientalis	AAAGTTTTATTTTAGCTAATAATTTATTATTTTTATATTTTATATGTAAGTTTTTGCGGGAATTATTTTTATTCTTTATGAATATTAATT--ATTT--TTAATCGCAGTATTTGATATTAATAATTAAAGAAATTTAGAATTAGTAATAAATAATAGTATAGGTTAATTTTGTGCCAGCATCCGCGGTTATACAAAATATACAAATAAATTTTATTATTATATAGTTAATTG-------TTAATAATATAAAGTAGAATAAAAATTTT-AAGGTGAAATTTAAAGTTTAATTTTATATAATTAATTT---TATGAAGCTATTAAAATTTAATTATAAACTAGGATTAGATACCCTATTAT----TTAAAATGTAAATAAATTAAATATGGTAGTAATAG…
Apochrysa_matsumurae	AAAGTTTTATTTTGGCTAATAATTTATTAAATTTTTAAATTACATGTAAATTTTTGTATGAATAAAAGTATTTCTTGAAGA-AAATATTAG--TAT------TCGCAGTATAAAATATTAATTATAAAAGAAATTTTGAATTGGTAATAAATTTTAGTATAGGATAAATTTGTGCCAGCATCTGCGGTTATACAAATTATATAAATAAATGTTATTAGTTTATAGTTAATTGAATA--ATAAATATTATAAG------TTATTAATTTTAAGGTTAAATTTAAATTAATAAATAAAAAGATGTTA-----TATGAAGCTATTAAAATTTTATAATAAACTAGGATTAGATACCCTATTAT--TAAAATTAAATAAAATAA---ACTGAGGTAGTAATAG…
Ascalohybris_subjacens	AAAGTTTGATTTTGGCTTATTTTTATTAT-AATAATGTTTTACATGTAAATTTTAGTGGGAATT-AATTTATTTTT------AATAAAAA-GA-TTTTTTATTCGCAGTATTTAGTATTAAATATATAAGTAATTTTGATTTGGTAATTATTTTTAGTACAGGATAAATTTGTGCCAGCATCTGCGGTTATACAAATTATACAAATAAAATATTTTGGTTTATAGTTAATTGGT-----TTAAAAAAATTAATT----TTTTATTTTT-TAGGTGAAATTTAATTATTAAA-TTTTTA--AA--A--TT-TTTGAAGCTGTGAAATTTTTTTATTAAACTAGGATTAGATACCCTATTAT----AAAAAATGTTAATGTAAAGACCTGGGTAGTAATAG…
Ascaloptynx_appendiculatus	GAAGTTTTATTTTGGCTTTTATTTTGTTATTATTATGTTTTACATGTAAATTTTTGTGTGTTTAATTTTATTTTTTAATAAAATAAGATTG---AT-TTTATTCGCAGTATT-TTATATTAATATAAAGGTAGCTTTGATTTGGTAATAATTATTATTATAGGATAAATTTGTGCCAGCATCTGCGGTTATACAAATTATAAAAATAAAATTTATTGGTTAGTAGTTATTTATTAGTTAAATTTTA--TT--------AATAAAATATTTAGGTGAAATTAATTTTTTATA-GTAAAGATTTATATTTTATAAGAAGCTACAAAATTTTTTTAAAAGACTAGGATTAGATACCCTATTATAAAGTGTAAATAT----GA----ACCAGGGTAGTATTAG…
Chrysopa_pallens	AAAGTTTTATTTTGGCTTATAATTTATTAAATTTATATTTTACATGTAAATTTTTGTATGAATAAATAAAATTCTTAAAG--AATAAAATTA-TAT------TCGCAGTATTTAACATTATTTATTAAAGAAATTTTGAATTAGTAATAAATTTTAATATGGGATAAATTTGTGCCAGCATCTGCGGTTATACAAATTATATAAATAAATAAAATTAGTTAATAGTTAATTTATAATTAAATTTTAAT----------ATATTAATTTTAAGGTTAAATTTTTAATAATATTTAATAAAATATTTTTT--TTTGAAGCTAATGAAATTTTATAATAAACTAGGATTAGATACCCTATTAT--TAAAATTAAATAAATTTAA--ATTAAGGTAGTAATAG…
Chrysoperla_externa	AAAGTTTTATTTTGGCTTATAATTTATTAAATTTATATTTTACATGTAAATTTTTGTAGGATTAAATAAAATTCTTAAAG--AATAAAATTA-TTA----A-TCGCAGTATTTAATATTAATAATAAAAGAAATTTTGAATTGGTAATAAATTTTAATATAGGATAAATTTGTGCCAGCATCTGCGGTTATACAAATTATATAAATAAATATAATCAGTT-TTAGTTAATTGTTTA--TTAATTATAATAAA------ATATTAATTTTAAGGTTAAATTTTAATTAATATTTATATATATATATAATTATTTGAAGCTAATAAAATTTTATAATAAACTAGGATTAGATACCCTATTAT--TAAAATTAAATAATAAAAA--ACTTAGGTAGTAATAG…
Chrysoperla_nipponensis	AAAGTTTTATTTTGGCTTATAATTTATTAAATTTATGTTTTACATGTAAATTTTTGTGTGATTAAATATAATTCTTAAAG--AATAAAATTA-TAT------TCGCAGTATTTAATATTAATAATAAAAGAAATTTTGAATTGGTAATAAATTTTAATATAGGATAAATTTGTGCCAGCATCTGCGGTTATACAAATTATATAAATAAATAAAATCAGTTTTTAGTTAATTGATTA--TTTAATATGATAAA------ATATTAATTTTAAGGTTAAATTTTAATTAATAT-TAAAATTAATTAGATTA-TTTGAGGCTAATGAAATTTTATAATAAACTAGGATTAGATACCCTATTAT--TAAAATTAAATAATATAAA--ACTTAGGTAGTAATAG…
Chrysoperla_nipponensis_EMHAU	AAAGTTTTATTTTGGCTTATAATTTATTAAATTTATGTTTTACATGTAAATTTTTGTGTGA-TTAAATATAGTTCTTAAAGAATAAAATT----AT---TATTCGCAGTATTTAATATTAATAATAAAAGAAATTTTGAATTGGTAATAAATTTTAATATAGGATAAATTTGTGCCAGCATCTGCGGTTATACAAATTATATAAATAAATAAAATCAGTTTTTAGTTAATTGATTA--TTTAATATGATAAA------TATTAATTTT-AAGGTTAAATTTTAAATTAATA-TTAAAATTAATTAGATT-TTTGAGGCTAATGAAATTTTATAATAAACTAGGATTAGATACCCTATTAT----TAAAATTAAATAATATAAAACTTAGGTAGTAATAG…
Corydalus_cornutus	AAAGTTTTCTTTTGGCTGATAATTTATTATTTTTATATTTTATATGTGAGTTGTTGCGGGAAGTATTTTTATTTTTAATAAATAAGAATT-GATTT--TTAATCGCAGTATTTAAAATTAATAATTAAAGAAATTTAGAATTAGTAATAGATAATAGTATGGGTTAATTTTGTGCCAGCATCCGCGGTTATACAAAATATACAAATGAATTTTATTATTATGTAGTTAATTGATTTAT-TATAAA-TA------AGA-TTATAAATTTTAAGGTGAAATTTAAATTTATTTAATATTTATAAGAAGATTATATGAAGCTATTAAAATTTATTAATAAACTAGGATTAGATACCCTATTAT----TTAAAATGTAAAGTTGTAAATT-TGGTAGTAGTAG…
Cucujus_clavipes	AAAGTTTTATTCTAGCTTGAAATTAAGTTTAATTATGATTTATATGTAAATATACGTGGG-ATGGAATTAAATTTTAAATA-GATTTAAGTGATAT-TTTATACGCAGTAAATGATTTGAATAATTAAGGAAATTTAGATTTAGTAATAATTAAAAATATTAACAAATATTGTGCCAGCAGTTGCGGTTATACAAATAATGTAATTTAATTTTTTTAGTAAAAATT-AATTT-------TAATATAAGTTAATTTTATATTAAGTTTTTTAGGTGAAATTTTAATTTAATTA---AAAATTTATTAGATTGATGAAGTTAAGAAATTTAATTTATAGACTAGGATTAGATACCCTATTATAAATGTAAATTTAT-T-------TCTGGATTAGTATTAG…
Ditaxis_biseriata	AAAGTTTGATTTTGGCTATAAATTTATTTAATTTTAATTTTACATGAATATTTTTGTGGGAATTAATTTAGTTTTTAA--AAAATTAATTTA-TTT----ATTCTCAGTATTTAATTTTAATAATAAAAGAAATTTTGAATTGGTTAAAAATTTTAGTATAGGATAAATTTGTGCCAGCATCTGCGGTTATACAAATTATATAAATAAATTATATTAGTAAATAATTAATTATCTATTATTTATTAAAAAGA------TTTTAAATTTAAAGGTAAAATTTTAATTTTTACATTATTTATAAAAAGTAA-ATTGAAGTTATTAAATTTTTA-ATTAAACTAGGATTAGATACCCTATTATTAAAATGTAAATTGATAT-----ACTGAGGTATTAGTAG…
Dysmicohermes_ingens	AAAGTTTTATTTTGGCTAATAATTTATTAATTATATATTTTACATGTAAATTTTTGTGTGAATTTATAATTTTTC--TTAATGAAATTT---ATATTATTATTCTCAGTATTTGATTTTATAAATTAAAGAAATTTAGATTTAGTAATAAAATTTAGTATAGGTCAATTTTGTGCCAGCATCCGCGGTTATACAGAATATATAAATGAATTTTATTATTTTATAGTTAATGATTTATTA--ATT--TATT--------ATTTATTAAT-AAGGTGAAATTTTATTTTTAAT-TTTATA--AATT-AATT-TTTGAAGCTATTAAAGTTTAATAATAAACTAGGATTAGATACCCTATTAT----TTAAAATGTAAAAAAAAGAATT-AGGTAGTAATAG…
Epacanthaclisis_banksi	AAAGTTTGATTTTAGCTTAAATTTTACTATAACTTTGGTTTACATGTGAATTTTTGTGTGAATAA-TTATTATTTTAAATAAATTTTTATTTT-AT------TCGCAGTATTTGATATTGAATATTGAGGTTACTCAGATTTGGTAAAAGGTGA-AGTACAGGATAAATTTGTGCCAGCATCTGCGGTTATACAAATTGTACAAGTAAAATTTTTTGGTGGATAGTTAATTTTTTTTGAAGGTTTATA----------AATAAATTTTTTAGGTGAAATTTATTATTAAATACTTTTTATAAT-------AATGAAGCTGTGAAATTTTTTTCTAAAACTAGGATTAGATACCCTATTAT----TAAAAATGTAAATTT--TAACCAAGGTAGTAATAG…
Libelloides_macaronius	AAAGTTTGATTTTGGCTTATTTTTTATTATAATAATATTTTACATGTAAATCTTTGTGTGGACTAGCTTATTTTT-AA-ATAATTAGGCTTA--ACATTTATTCGCAGTATTTGATATTAAATATAGAAGAAATTCTGATTTGGTAATTATTTTTAGTATAGGACAAATTTGTGCCAGCATCTGCGGTTATACAAATTATGCAAATAAAACTTTTTGGTTAATAGTTAATTTTT-----AACAAAAAATTATT-----TATTAATTTTTTAGGTGAAATTTTAATATTTAT-TTATATTTTTATAAATTATTTGAAGCTATGAAACTTTTTTATTAAACTAGGATTAGATACCCTATTATAAAAAGTGTCAATATAAGA----ACCTGGGTAGTAATAG…
Micromus_angulatus	AAAGTTTTATTTTAGCTAAAAATTTATTTAATTTATATTTTACATGTAAATTTTTGTATGAATTAT-TTATATTTTAAAAAAATATATATGTATATATATAATCTCAGTATTTAATTTTAAAAATAAAAGAAATTTTGATTTAGTAATAAATTATATTATAGGATAATTTTGTGCCAGCATCTGCGGTTATACAAATTATGAAAATAAATTATTTTAGTTTATAGTTA-TTTAATAT-TTTAATAAAATTAAAA----ATTAAATTTT-TAGGTTAAA-TTAAAATTTAATATTAATTTTTAATAAAAATAATAAAGCTATTAAATCTTTAAAATAAACTAGGATTAGATACCCTACTATAAA--TGTAATATATTAAAA---ACTTAGGTAGTATTAG…
Mongoloraphidia_harmandi	AAAATTTAATTTTGGTTTATAATTTATTATTTTTTTATTTTATATGTAAATTTTATTAT------------------TTAAA------------AT-TTTATTTGCAGTAATTTATATTATTAATTAATGAAATTTAGAATTAGTAATAAATTTTAAGATTAAATTATTTTGTGCCAGCATTTGCGGTTAAACAAAAGATTTAAATAAATTTTTTTGATTTGTAATTAATAGATTTTT---ATTAA-AGC---T----TAAATATTA--AAGGTGAAATTTAATTTATTTA-TATAAATATTTATTAGGTTATTGTTTTATGAAAATAAAAGTTTAAACTAGGATTAGATACCCTATTAT---TTTTATTGTTTTATTAAA--ATT-AAATATTAATAG…
Myrmeleon_immanis	AAAGTTTGATCTTGGCTCTTATTTTATTTATTCTTTATTTTACATGTAAATTTTTGTGTGAATTACTTTTAATTTTAATA--TTTGGAAGTAAAATTTTTAATCGCAGTATTTTGTATTGATCATTAAGGTGACTTTGAATCGGTGAA-AGTTTTAGTTCAGGACAAATTTGTGCCAGCATCTGCGGTTATACAAATTGTGCAAATAAAAGCTCTTGGTTTGTAGTTAATTG-------TTATTTAGGTTAAATT---ATAAATTTATTTAGGTGAAATTTATTTATTCAA--TATTCTTAATTTAAT--TATGAAGCTATGAAATTTATTTAAAAAACTAGGATTAGATACCCTATTATTTTAAATGTTAAAAT--TA----ACCTGGGTAGTATTAG…
Neochauliodes_bowringi	AAAGTTTTATTTTAGCTAAAAATTTATTTTTTATATATTTTATATGTAAATTTTTGTAGGAATTAATTTATTTCTTAA-TG-GTATAAATTTTGAT----ATTCGCAGTATTTAATTTTAAATATTAAAGAAATTTAGATTTGGTAATAAAAAATAGTATAGGTTAATTTTGTGCCAGCATCCGCGGTTATACAAAATATACAAATAAATTTTTTTGTTTTATAGTTAATTGGTTATTA--AATTAAA----------GATTTATAAATAAGGTGAAATTTTTTATAAGTA-TAAATTTTTTTATTAATTATTGAGGCTATTAGATTTAAATAATAAACTAGGATTAGATACCCTATTAT---TTTAAAATTAAAAATTTATTATT-AGGTAGTAGTAG…
Neochauliodes_fraternus	----------------TAATAATTTATTATTTTTATATTTTATATGTAAGTTTTTGCGGGAATTATTTGTATTCTTTATGAATATAAATT--ATTT--TTAATCGCAGTATCTGATATTAATAATTAAAGAAATTTAGAATTAGTAATAAATAATAGTATAGGTTAATTTTGTGCCAGCATCCGCGGTTATACAAAATATACAAATAAATTTTATTATTATATAGTTAATTG-------TTAATAATATAAAATAGAATGAAAATTTT-AAGGTGAAATTTAAAGTTTAAT-TTTATAT-AA-TTAATTTTATGAAGCTATTAAAATTTAATTATAAACTAGGATTAGATACCCTATTAT----TTAAAATGTAAATAAATTAAATATGGTAGTAATAG…
Neochauliodes_punctatolosus	AAAGTTTTATTTTAGCTTAATATTTATTTAATTTATGTTTTACATGTAAATTATTGTGAGAATATAAAAATTTCTTAAAGAAATTTTTAAATAAAT---TATACGCAGTATTTAATATTAAATATGAAAGAAATTTTGATTTGGTAATAAATTTTAATATAGGATAAATTTGTGCCAGCATCTGCGGTTATACAAATTATGTAAATAAATAAATTTAGTTTATAGTTAATATTTATTTTTAAAAAAAA----------AGTTAAATTTTTAGGTTAAATTTATTTAAAATTAATTTATAAAAAGAGA-T-TATGAAGCTAGAAAATTTTAATAATAAACTAGGATTAGATACCCTATTAT----TTAAAATATAAAATAATTAACTAAGGTAGTAATAG…
Neochauliodes_rotundatus	----------------TATAAATTTATTATTTTTATATTTTATATGTAAGTTTTTGCGGGAATTATATTTTTTCTT------AAAGAGTTGA-ATTTATTATTCGCAGTATTTTGTATTAATAATTAAAGTAATTTAGAATTAGTAATAGATAATAGTATGGGTTAATTTTGTGCCAGCATCCGCGGTTATACAAAATATACAAATAAATTTATTTGTTTTATAGTTAATTGTTTATTATAAATAAGA----------TTTTTTATTTTAAGGTGAAATTTAAATTTAATAAAAATTTATAGGATTAATTTATGAAGCTATTAAAATTTGATAAAAAACTAGGATTAGATACCCTATTAT----TTAAAATGTAAATAATATAAATATGGTAGTAATAG…
Neoneuromus_tonkinensis	AAAGTTTTATTTTGGCTATAAATTTATTATTTTTATATTTTATATGTAAGTTTTTGCATGAATTATATTTTTTCTT------AAAGAATTAA--ATCTTTATTCGCAGTATTTTATATTAATAATTAAAGTAATTTAGAATTAGTAATAGATAATAGTATGGGTTAATTTTGTGCCAGCATCCGCGGTTATACAAAATATACAAATAAATTTATTTGTTTTATAGTTAATTGTTTATTATAAATAAGA----------TTTTATATTTTAAGGTGAAATTTAAATTTAATAAAAATTTATAGGATTAATATATGAAGCTATTAAAATTTGATAAAAAACTAGGATTAGATACCCTATTAT----TTAAAATGTAAATAATATAAATATGGTAGTAATAG…
Neuronema_laminatum	-AAGTTTTATTTTAGCTCAAAATTTATTTAATTTATGACTTACATGTAAATTGTTGTATGGATATATATTATTTTTAAAAAATATAAATATT-TAA----A--CGCAGTATTTAATATTATATATAAAAGAAATTTTGATTTAGTAATAAATTTTATTATAGGATAAATTTGTGCCAGCATCTGCGGTTATACATATTATGAAAATAAATTTTATTAGTTTATAGTTAATTTATTTAAATTAAAAAAA----------AAATTAATTTTTAGGTTAAATTAGAATTTATATAATATTTTATTTTTTAAT-AATTAGGCTATTAAATTTTGATAATAAACTAGGATTAGATACCCTATTAT----ATAGAATGTAAATTTTAAAACTTAGGTAGTAATAG…
Nevromus_exterior	ATAAAAGTTTTATTTTGGATAATTTATTGTTTTTATATTTTATATGTAAGTTTTTGCGAGAATAATATTTTTTCTT------AAAGAATAAA-ATTTTTTATTCGCAGTATTTTGTATTAATAATTAAAGTAATTTAGAATTAGTAATAAATAATAGTATGGGTCAATTTTGTGCCAGCATCCGCGGTTATACAAAATATACAAATAAATTTAATTATTTTATAGTTAATAGATTGATATAAATTAGA----------TTTTAAATTTTAAGGTGAAATTTAAATTTAATAAAAATTTATATAATTAATATATGAAGCTATTAAAGTTTAATAAAAAACTAGGATTAGATACCCTATTAT----TTAAAATGTAAATTATATAAGTATGGTAGTAATAG…
Nymphes_myrmeleonoides	ATAGTTTTATTTTGGCTAATGTTTTATTAAATTTTTATTTTACATGTAAATTATTATATGAATTTATTTATAATTTTAATAATTATAATTA--AATTTTTATTCGCAGTATATAATTTTATATATTAAAGAAATTTAGAATTAGTAATAAATTA-AATATAGGATAAATTTGTGCCAGCATCTGCGGTTATACAAATTATATAAATAAAATTTATTAGTTTATAGTTAATTTAA-----TTAATAAAATTATTTAAA-TTAAAAATTTTAAGGTTAAATTTAAATTTTTAA-TTATAATAAAATATTTATATTGAAGCTATAAAATTTTTATAATAAACTAGGATTAGATACCCTATTATAAAATTTAAATATA----AA---ATTAAGGTAGTAATAG…
Thaumatosmylus_sp.	AAAGTTTTATTTTGGCTAATAATTTATTAAATATTTATTTTACATGTAAAATTTTATGTGAAT-AAATTGATTTTTTAAAAAAATTAATT-AA-ACTTTTATTCGCAGTATTTGATATTATAAATTAAGGAAATTTAGATTTAGTAAAATATTTTAATATAGGATAATTTTGTGCCAGCATCTGCGGTTATACAAAATATATAAATAAATTATATTAGTATATAGTTAAATGA-----TTAATTAAA-TAATGAATAAATTTATTTTTTTAGGTTAAATTTATAAATAATTATAAAATTAATTTAATAAATTTGAAGCTATAAAATTTAAATTATAAACTAGGATTAGATACCCTATTAT---TTTAAATATAAAATTGAGTAACTAAGGTAGTAATAG…
Polystoechotes_punctatus	AAAGTTTTATTTTGGCTAAAAATTTATTTTTTATAGATTTTATATGTAAATTTTTGTAAGAATTAATTTTATTCTTAA-TGAATTAGATTTA--TT--ATATTCGCAGTATTTGATTTTAAATATTAAAGAAATTTAGATTTGGTAATAAAAAGTAGTATAGGTTAATTTTGTGCCAGCATCCGCGGTTATACAAAATATACAAATAAATTTTTTTATTTTATAGTTAGTTTATTTTT----ATTAGATTAGA-----TGTTTATAAATAAGGTGAAATTTTATAAGAATTAAATTTTTAAATGAATTA-GTTGAAGCTATTAGATTTAAATTATAAACTAGGATTAGATACCCTATTAT-TTTAAAATTAAAAATTT--ATTATT-AGGTAGTAATAG…
Protohermes_concolorus	----------------TAAAAATTTATTATTTTTATAGTTTATATGTAAGTTTTTGCAAGAATAATAAAAATTCTTAAGGAAGATTTATTTTAATT----ATTCGCAGTATTTAATATTAATAATTAAGGAAATTTAGAATTAGTAATAAATAATAGTATAGGTCAATTTTGTGCCAGCATCCGCGGTTATACAAAATATACAAATAAATTTTATTATTATATAGTTAATTA-------TTAAAATTATAAATTAGA-TATTAAATTTTAAGGTAAAATTTAAATTTGGTTAAAAATTTATTAAGAAAAATATGAAGCTGTTAAAATTTAATAAAAAACTAGGATTAGATACCCTATTAT----TTAAAAAGTTAAGAAAGTTAATATGGTAGTAGTAG…
Rapisma_xizangense	AAAATTTTATTTTAGTTAATAATTTATTAAATTTTTATTTTACATGTAAATTATAGTATGAAT-ATAAATATTCTTAAAGAAAAAATTTTTT--AT------TCGCAGTATTTAAAATTAAAAATAAAAGAAATTTTGATTTAGTAAAAAATATAAATATAAAAAAAATTTGTGCCAGCATTTGCGGTTATACAAATTATATAAATAAATTAATTTAGTT-TTAGTTAATATAT-----TAAATTAAGTTAATTAAAATAATTTATTTTTAGGTTAAATTTAAATAAATTTATTTTTAAAAAAAAAGTT--ATGAATCTAAAAAATTTTATTAATAAACTAGGATTAGATACCCTATTATAAAAAAAATATAATAAAAAT---GCTTAAGTAGTAATAG…
Rapisma_zayuanum	AAAATTTTATTTTAGTTAATAATTTATTAAATTTTTATTTTACATGTAAATTATAGTATGGAT-ATAAATATTCTTAAAGAAAAAATTTTTT--AT------TCGCAGTATTTAAAATTAAAAATAAAAGAAATTTTGATTTAGTAAAAAATATAAATATAAAAAAAATTTGTGCCAGCATTTGCGGTTATACAAATTATATAAATAAATTAATTTAGTT-TTAGTTAATATAT-----TAAATTAAGTTAATTAAAATAATTTATTTTTAGGTTAAATTTAAATAAATTTATTTTTAAAAAAAAAGTT--ATGAATCTAAAAAATTTTATTAATAAACTAGGATTAGATACCCTATTATAAAAAAAATATAATAAAAAT---GCTTAAGTAGTAATAG…
Rapisma_sp.	AAAATTTTATTTTAGTTAATAATTTATTAAATTTTTATTTTACATGTAAATTATAGTATGAAT-ATAAATATTCTTAAAGAAAAAATTTTTT--AT------TCGCAGTATTTAAAATTAAAAATAAAAGAAATTTTGATTTAGTAAAAAATATAAATATAAAAAAAATTTGTGCCAGCATTTGCGGTTATACAAATTATATAAATAAATTAATTTAGTT-TTAGTTAATATAT-----TAAATTAAGTTAATTAAAATAATTTATTTTTAGGTTAAATTTAAATAAATTTATTTTTAAAAAAAAAGTT--ATGAATCTAAAAAATTTTATTAATAAACTAGGATTAGATACCCTATTATAAAAAAAATATAATAAAAAT---GCTTAAGTAGTAATAG…
Rhopaea_magnicornis	AAAGTTTTATTCTAGCTTAGATTTTAATTTTTAGACTAGTTACATGTAAGTTAGAGCGATTATGTAATATTTTTT-AAATA-AGAATATT--ATTTATAAAGCCGCAGTATAGAATATTAAATATTTATGAAAATAAGATTTAGGGATTTAAAATAGTATTGACAAAATTTGTGCCAGCAGTTGTGGTTACACAGATAATGCAATTAAATTTGTTTAGTAAGTAGTTA-TTAGTA----TATAATATATTAGTATATTATTAAATTTATTAGGTGAAATTTTAAATTTGATAT--AAATTATAAATTTATTATGAGACTATGAGATTTTTGTAATAAACTAGGATTAGATACCCTATTATAAAAATATAAAACTAT--TAT--ACTAGAGTAGTAGTAG…
Sialis_hamata	AAAGTTTTATTTTAGCTTATAATTTATTTTTTTTATTTTTTATATGTAAATTTTTGTGTGAATTAAAAATATTTT-AAAT-AAATATTTTT---ATAATTATTTTCAGTATTTAATATTAATTATTAAAGAAATTTATAATTAGAAATAAATAATGTTATAGGTTAATTTTGTGCCAGCATCCGCGGTTATACAAAATATAATAATAAATTTTATTGGTTTATAGTTAATTGATTTT-TATAAAATAATAA-------TTTAATTTTT-TAGGTTAAATTTTAAATTAATA-TAAATTTTATAATTTTATTTTGAAGCTATTAAATTTTATTAATAAACTAGGATTAGATACCCTATTAT----TTAAAATGTAAATATAAAAACTTAAGTAGTAATAG…
Sialis_sp.	----------------TAAAAATTTATTTTTTTTATTTTTTATATGTAAATTTTTGTATGGATTAAAAATATTTT-AAATA-AATATTTTTTAAAT---TATTTTCAGTATTTAATATTAATTATTAAAGAAATTTATAATTAGAAATAAATAATATTATAGGTTAATTTTGTGCCAGCATCCGCGGTTATACAAAATATAATAATAAATTTTATTGGTTTATAGTTAATTGATTTT-TATAAAATAATA--------ATTTAATTTTTTAGGTTAAATTTTAAATTAATA-TAAATTTTATAATTTTATTTTGAAGCTATTAAATTTTATTAATAAACTAGGATTAGATACCCTATTAT----TTAAAATGTAAATATAAGAACTTAAGTAGTAATAG…
Thyridosmylus_langii	AAAGTTTTATTTTGGCTAATAATTTATGAAATATTTATTTTACATGTAAAATTTTATGAGGATAAAAATATTTTTTAAGAAAATTTTTTATAAATT---TATTCGCAGTATTTGATATTATAAATTAAAGAAATTTTGATTTAGTAAAATATTTTAATATAGGAAAATTTTGTGCCAGCATCTGCGGTTATACAAAATATATAAATAAATTATATTAGTATATAGTTAAAGAA-----TAATTTGAAAAATTTTAAA-TTT-ATATTATTAGGTTAAATTTA-AAATAATT-TAAAAATTATATCATTATATTGAAGCTATAAAATTTAAATAATAAACTAGGATTAGATACCCTATTAT---TTTAAAAATAAAATTAAAAAACTTAGGTAGTAATAG…
