# Supplementary material for: Insight into higher-level phylogeny of Neuropterida: Evidence from secondary structures of mitochondrial rRNA genes and mitogenomic data
Source: PLoS One. 2018 Jan 30;13(1):e0191826. doi: 10.1371/journal.pone.0191826 (PMC5790268; doi:10.1371/journal.pone.0191826)
Supplement: S1 File — (ZIP) [file pone.0191826.s011.zip › S1 File/PCG12RNA.phy]

35 10871
Acanthacorydalis_orientalis	TAATTCTAGGTACACTTTCCAGTACACCTACTTTGTTACGACTTATCTCTTTTTAATAAAGAGAGCGACGGGCGATATGTACATATTTTAGAACTAAAATCAATTAAATAAATTAATTTAAATTACTATTAAATCCACCTTCAAACAAATATTTCAATTTATTATCCATTTAAATAAATCTATTGTAATCCATCTCCTCATAATTATTTATTGCACCTTGATCTGAAATAAATTTTATTAAAAATTTTAGAAAATTTTTTTCTTATAAAATTTCCTTATAACGACGATATACAAATTAAATAAAATTATGTAAAATATCTCGTGGACTATCGATTATGGAACAGATTCCTCTAATTAGATTAAAATACCGCCAAATTTTTTTAGTTTCAAGATTATATC…
Apochrysa_matsumurae	TCATTCTAGATACACTTTCCAGTACATCTACTATGTTACGACTTATCTTTCTTTAAAAGAAAGAGCGACGGGCGATATGTACATGTTTTAGAGCTATAATCAATTAAAAAATATCTTTTAATTTACTATTAAATCCACCTTCATATTAATATTTCAATTAATAATCCATATAAATTAATTTATTGTAATCCATTTCTTCTAAAATATAAACTGCACCTTGATCTGAAATATAATTTAATTAAATTTTTTGAATATTATTTTCTTTTAAAATATTCTGATAACGACGGTATACAAATTAAATTAAAATTAGTAAAATATATCGTGGATTATCAATTATAGAACAGATTCCTCTAAATAGACTAAAACACCGCCAAATTTTTTAAGTTTCAAGAATATAAC…
Ascalohybris_subjacens	-CATTCTAGATACACCTTCCAGTACATCTACTATGTTACGACTTATCTTTAATT---AAAAAGAGCGACGGGCGATGTGTGCATGCTTTAGAGCTATAATCAAAATATTTATATAAATAAATTTACTATTAAATCCACCTTCAATTTAAGAATGCAATTAAATATTCGTTTAACTAAATTTATTGTAACCCATTTCCTCTTAATCATAAGCTACACCTTGATCTGAAATAAATTTTAATATAAAATATAGAAAATTATCTTCTTATAAAATATTCTGTTAACGACGGTATATAAACTAAATAAAATTAAGTAAAATTAATCGTGGTCTATCGATCACGGAACAGGTTCCTCTAAATAGACTAAAGCACCGCCAAATTTTTTAGGTTTCAAGATCTTATC…
Ascaloptynx_appendiculatus	-CATTCTAGATACACTTTCCAGTACATCTACTTTGTTACGACTTATCTTTAATT---AAAAAGAGCGACGGGCGATGTGTACATGCTTTAGAGCTAAAATCAAAATAACAAGTTAATTAAATTTACTATTAAATCCACCTTCAATAAAACATTTTAGTTTAAAATCCGTTTAAATAAATTTATTGTAACCCATTTCCTCCTTATTATAAGCTACACCTTGATCTGAAATAAATTTTAATTTAAATAAAAGAAAATTATATCCTTATAAAATATTCTGATAACGACGGTATATAAACTAAACAAAAAAAGGTAAAATAAATCGTGGGCTATCGATTAAGGAACAGGTTCCTCTAAATAGACTAAAGCACCGCCAAATTTTTTAGGTTTGAAGATCTTATC…
Chrysopa_pallens	-AATTCTAGATACACTTTCCAGTACATCTACTATGTTACGACTTATCTTTCTTTAAAAGAAAGAGCGACGGGCGATATGTGCATGTTTTAGAGCTATAATCAATTAAAAAATTTATTTTAAATTACTATTAAATCCACTTTTATATTAATATTTCAATCAATAATCCATATAAATAAATTTATTGTAACCCATTTCTTCTAAATTATAAACTGCACCTTGATCTGAAATAAAATTTAATAAAATTTTTTGAATATTAATTTCTTATAAAATATTCTTATAACGACGGTATACAAATTATATAAAATTTAGTAAAATTTATCGTGGTTTATCAATTACAGAACAGGTTCCTCTAAATAGACTAAAACACCGCCAAATTTTTTAAGTTTCAAGAATATATC…
Chrysoperla_externa	--ATTCTAGATACACTTTCCAGTACATCTACTATGTTACGACTTATCTTTCTTTAAAAGAAAGAGCGACGGGCGATATGTACATGTTTTAGAGCTATAATCAATTAAAAAATTTATTTTAATTTACTATTAAATCCACTTTTATATTAATATTTCAATTAATAATCCATTTAAATAAATTTATTGTAACCCATTTCTTCTAAATTATAAACTGCACCTTGATCTGAAATATAATTTATTATAATTTAATGAATATTATTTTCTTATAAAATATTCTGATAACGACGGTATACAAATTAAACAAAATTTAGTAAAATTTATCGTGGACTATCAATTACAGAACAGGTTCCTCTAAATAGACTAAAACACCGCCAAATTTTTTAAGTTTCAAGAATATAAC…
Chrysoperla_nipponensis	-CATTCTAGATACACTTTCCAGTACATCTACTATGTTACGACTTATCTTTCTTTAAAAGAAAGAGCGACGGGCGATATGTGCATGTTTTAGAGCTATAATCAATTAAAAAATTTTTTTTAATTTACTATTAAATCCACTTTCATATTAATTTTTCAATTAATAATCCATATAAATATTTTTATTGTAACCCATTTCTTCTAAATTATAAACTGCACCTTGATCTGAAATATAATTATATATAATTTAATGAATATTATTTTCTTATAAAATATTCTGATAACGACGGTATACAAATTATACAAAATTTAGTAAAATTTATCGTGGATTATCAATTACAGAACAGGTTCCTCTAAATAGACTAAAACACCGCCAAATTTTTTAAGTTTCAAGAATATATC…
Micromus_angulatus	TCATTCTAGATACACTTTCCAGTACATCTACTTTGTTACGACTTATCTTTCTTTAAAAGAAAGAGCGACGGGCGATATGTACATGTTTTAGAACTAAAATCATAATAATTATTTTATTAATATTACTATTAAATCCACTTTAAAAATTATATTTCAATAATTTATCCATTTAAATAACTTTATTGTAACCCATTTCTTCTAAATTATAAACTGCACCTTGATCTGAAATAAAATTTTATAAAATTTTTTGAATATTATTTTCTTTTAAAATAATCTGATAACGACGGTATACAAATTTAATAAAATTTAGTAAAATTTAACGTGGTTTATCAATTATAGAACAGGTTCCTCTAAATAGATTAAAACACCGCCAAATTTTTTAAGTTTCAAGATTATATC…
Corydalus_cornutus	TCATTCTAGGTACACTTTCCAGTACACCTACTTTGTTACGACTTATCTCTTTTTAATAAAGAGAGCGACGGGCGATATGTACATATTTTAGAACTATAATCATTTAAATCAACTAATTTAAATTACTATTAAATCCACCTTCAAATAAATATTTCAACTTATTATCCATATAAATTCATTTATTGTAATCCATCTCCTCATAATTATATATTGCACCTTGATCTGAAATATATTATAATATAAATTCTAGAAAATTAAATTCTTATAAAATTTCCTTATAACGACGATATACAAATTAAATAAAATTATGTAAAATCTCTCGTGGACTATCGATTATGGAACAGATTCCTCTAATTAGATTAAAATACCGCCAAATTTTTTTAGTTTCAAGACTTTAAC…
Cucujus_clavipes	CCTTTCCAGCTTCACCTTCCAGTAAACCTACTTTGTTACGACTTATTTCATTTTAT-AATGAAAGCGACGGGCAATATGTACATATTTTAGAGCTAAAATCATTTTAATTAAATAAATAAAATTACTTTCAAATCCACTTTCATTCAA-ATTTTAAATTCATAATCCATTTAAATATATTTATTGTAACCCATTACTCCTTATCTATAAACTGCACCTTGATTTGATATTTTTTTCTAA-AAAAATTTTGAATATTGTTTTCTTATAAAATATTCAAACTACAACGATATACAAACT--ACAAAAATAAGTAAATTTAATCGTGGATTATCGATTACAGAACAGGTTCCTCTGAACAGACTAAAATACCGCCAAAATCTTTAATTTTCAAGAACATAAC…
Ditaxis_biseriata	TCATTCTAGATACACTTTCCAGTACATCTACTATGTTACGACTTATCTTTTTTTAAAAAAAAGAGCGACGGGCGATATGTACATGTTTTAGAGCTATAATCAAAATAATTAAATAATTAAATTTACTATTAAATCCACCTTTATAATTTATTTACAAAAATTAATCCATTTAAATAAATTTATTGTAACCCATTTACTCTAAATTATAAGCTGCACCTTGATCTGAAATAATTTTTTTTTTAAAAATTAGAATATTATATTCTTATAAAATATTCTGATAACGACGATATACAAACTATACAAAATTTAGTAAAATTAATCGTGGATTATCAATTAAGAAACAGGTTCCTCTAAATAGACTAAAACACCGCCAAATTTTTTAAGTTTAAAGAATTTAAC…
Dysmicohermes_ingens	TCATTCTAGATACACTTTCCAGTACACCTACTCTGTTACGACTTATCTCTTTTTAAAAAAGAGAGTGACGGGCGATATGTACATATTTTAGAGCTATAATCAAAAAAATTATATTATTAAAATTACTATTAAATCCAATTTCAAACCAATTTTTCAATTAATTATCCACATAAATAAATTTATTGTAACCCATTTCCTCATAATTATATATTGCACCTTGATCTGAAATAAATTTTAATAAAAATTTTAGAAAATTTTTTTCTTATAAAATTTTCTTATAACGACGATATACAGATTAAATTAAATTATGTAAAATTTATCGTGGACTATCGATTATGGAACAGGTTCCTCTAAATAGACTAAAATACCGCCAAATTTTTTAAGTTTCAAGACTTTAAC…
Epacanthaclisis_banksi	-CATTCTAGATACACTTTCCAGTACATCTACTATGTTACGACTTATCTTTAATT---AAAAAGAGCGACGGGCGATGTGTACATGTCTTAAAGCTATAATCAAATAAATAATATAATCTAATTTACTATTAAATCCACCTTCAATAAAATTTTTCAATTCCAAATCCATTTAAATAAATTTATTGTAACCCATTTCCTCTAAATCATAAGCTACACCTTGATCTGAAATAAATTTTTATAAAAATTATAGAAAATTATCTTCTTATAAAATATTCTGATAACAACGGTATATAAACTAAATAAGATCTAGTAAAATTCATCGTGGACTATCGATTACGGAACAGGTTCCTCTAAATAGACTAAGACACCGCCAAATTTTTTAGGTTTCAAGATCATATC…
Thaumatosmylus_sp.	TCATTCTAGATACACTTTCCAGTACATCTACTATGTTACGACTTATCTCCTTTTAAAAAAGAGAGCGACGGGCGATATGTACATGTTTTAGAGCTAAAATCAAATTAATAATTTTATTAATTTTACTATTAAATCCACCTTTAATTTTATATTTCAATAAAATAGCCATATAAATATATTTATTGTAACCCATTTCTTCTAAAATATAAACTGCACCTTGATCTGAAATAAATTTTATTATAAATTTTAGAAAATTTTTCTCTTTTAAGATATTCTTTTAACGACGGTATACAAATTAAACAAAATTTAGTAAAATTTATCGTGGATTATCAATTATAGAACAGGTTCCTCTAAAAAGACTAAAACACCGCCAAATTTTTTAAGTTTCAAGAATATATC…
Libelloides_macaronius	-CATTCTAGATACACCTTCCGGTACACCTACTATGTTACGACTTATCTTTAATT---AAAAAGAGCGACGGGCGATGTGTGCATGCTTTAGAGCTATAATCAAAGTATTTATATAAATAAATTTACTATTAAATCCACCTTCAAATGAGTATTTCAACCCAAAATCCGTTTAGATAATTCTATTGTAACCCATTTCCTCTAAATCATAAGTTACACCTTGATCTGAAATAAATTTTAATTAAAATTTAAGAAAATTATATTCTTATAAAATATTCTGGTAACGACGGTATATAAACTAAATAAGATTTAGTAAAATTCATCGTGGTCTATCGATCACGGAACAGGTTCCTCTAAATAGACTAAAGCACCGCCAAATTTTTTAGGTTTCAAGACCTTATC…
Chrysoperla_nipponensis_EMHAU	GCATTCTAGATACACTTTCCAGTACATCTACTATGTTACGACTTATCTTTCTTTAAAAGAAAGAGCGACGGGCGATATGTGCATGTTTTAGAGCTATAATCAATTAAAAAATTTTTTTTAATTTACTATTAAATCCACTTTCATATTAATTTTTCAATTAATAATTCATATAAATATTTTTATTGTAACCCATTTCTTCTAAATTATAAACTGCACCTTGATCTGAAATATAATTATATATAATTTAATGAATATTATTTTCTTATAAAATATTCTGATAACGACGGTATACAAATTATACAAAATTTAGTAAAATTTATCGTGGATTATCAATTACAGAACAGGTTCCTCTAAATAGACTAAAACACCGCCAAATTTTTTAAGTTTCAAGAATATATC…
Mongoloraphidia_harmandi	----------------------------------------------------------------------------------------------------------------------------------------ATTTTCATTCAAATTTTACAATTTAAAATCCATTTTAATAAATTAATTGTAACCCATTAAATCATAAATATAAACAGCATCTTGATTTGAAATAAAATATTATAAAATATTTTAAAATTTAAAATCTAAAAATATATTTTTATAACAACGATATACTAATT--ATAAATTTAAGTAAATTATATCGTGGATTATCATTTATAAAACAGGTTCCTCTATAA-AGAAAAAATACCGCCAAATTTTTTAAATTTCAAGAACATAAC…
Myrmeleon_immanis	TCCTTCTAGATACACTTTCCAGTACACCTACTATGTTACGACTTATCTTTATTT---AAAAAGAGCGACGGGCGATGTGTACATGTCTTAGAGCTAAAATCAATTTATTAACATAAATAAATTTACAGTTAAATCCACCTTTAATAAAATATTTCAATTTCATATCCGTTAAATTAGTTTTATTGTAACCCATTTCCTCTAAATTATTAGCTACACCTTGATCTGAAATAAATTTTTATAAAAATTTAAGATAATTATATTCTTATAAAATATTCTGGTAACGACGGTATATAAACTTTAT-AAATTCAGTAAAATTAATCGTGGACTATCGATCACGGAACAGGTTCCTCTAAAAAGACTAAGACACCGCCAAATCTTTTAGGTTTCAAGATCATATC…
Neochauliodes_bowringi	TCATTCTAGGTACACTTTCCAGTACACCTACTTTGTTACGACTTATCTCTTTTTAAAAAAGAGAGCGACGGGCGATATGTGCATATTTTAGAGCTAATATCAATTAAACTATATTATTTAATTTACTATTAAATCCACCTTCAAATAAAACATTCATCTTATTATTCATATAAATAAATTTATTGTAATCCATTTCCTCATAATTATAAGCTGCACCTTGATCTGAAATAAAATAAAATTAAAATTTTAGAAAATTATATACTTATAAAATTTTCTTATAACGACGATATACAAACTAAATTAAACTATGTAAAATTTATCGTGGTATATCGATTATGGAACAGATTCCTCTAATTAGATTAAAATACCGCCAAATTTTTTAAGTTTCAAGCTCATAAC…
Neochauliodes_fraternus	TAATTCTAGGTACACTTTCCAGTACACCTACTTTGTTACGACTTATCTCTTTTTAATAAAGAGAGCGACGGGCGATATGTACATATTTTAGAACTAAAATCAATTAAATCAACTAATTTAATTTACTATTAAATCCACCTTTAAACAAATATTTCAATTTATTATCCATTTAAATAAATTTATTGTAATCCATCTCCTCATAATTATTAATTGCACCTTGATCTGAAATAAATTTTATTAAAAATTTTAGAAAATTTTTTTCTTATAAAATTTCCTTATAACGACGATATACAAATTAAATAAAATTATGTAAAATCTCTCGTGGACTATCGATTATGGGACAGATTCCTCTAATTAGATTAAAATACCGCCAAATTTTTTTAGTTTCAAGACTATATC…
Neochauliodes_punctatolosus	TCATTCTAGATACACTTTCCAGTACATCTACTTTGTTACGACTTATCTCTTTTTAAAAAAGAGAGCGACGGGCGATATGTGCATATTTTAGAGCTAAAATCAATTAAATTATATAATTTAATTTACTATTAAATCCACCTTCAAATAAAATATTCACCTTATTATTCATATAAATAAATTTATTGTAATCCATTTCCTCATAATTATAAGCTGCACCTTGATCTGAAATAAATTCAAATTAAAAATTTAGAAAATTATATTCTTATAAAATTTTCTTATAACGACGATATACAAACTAAATAAAATTATGTAAAATTCATCGTGGATTATCGATTATGGAACAGATTCCTCTAATTAGATTAAAATACCGCCAAATTTTTTAAGTTTCAAGATCATAAC…
Neochauliodes_rotundatus	TCTTTCTAGGTACACTTTCCAGTACACCTACTTTGTTACGACTTATCTCTTTTTAAAAAAGAGAGCGACGGGCGATATGTACATATTTTAGAACTAAAATCAATTAAAAAAATTAATTTAATTTACAATTAAATCCACCTTCAAACAAGTTTTTCAACTTATTATCCATTTAAATAAATCTATTGTAATCCATCTCCTCATACCTATTTATTGCACCTTGATCTGAAATATATTTTAATTAAAATTTCAGAAAATTATTTTCTTATAAAATTTCCTTATAACGACGATATACAGATTAAATAAAAATATGTAAAATCCCTCGTGGACCATCGATTACGGGACAGATTCCTCTAATTAGATTAAAATACCGCCAAATTTTTTTAGTTTCAAGCCTATAAC…
Neoneuromus_tonkinensis	TCTTTCTAGATACACTTTCCAGTACACCTACTTTGTTACGACTTATCTCTTTTTAAAAAAGAGAGCGACGGGCGATATGTACATATTTTAGAACTAAAATCAATTAAAAAAATTAATTTAATTTACTATTAAATCCACCTTCAAACAAATTTTTCAATTCATTATCCATTTAAATAAATCTATTGTAATCCATCTCCTCATATTTATTTATTGCACCTTGATCTGAAATATATTTTAATTAAAATTTTAGAAAATTATTCTCTTATAAAATTTCCTTATAACGACGATATACAGATTAAATAAAAATATGTAAAATCCCTCGTGGACCATCGATTATGGAACAGATTCCTCTAATTAGATTAAAATACCGCCAAATTTTTTTAGTTTCAAGCCCATAAC…
Neuronema_laminatum	TCATTCTAGATACACTTTCCAGTACATCTACTTTGTTACGACTTATCTTTCTTTAAAAGAAAGAGTGACGGGCGATGTGTACATGTTTTAGAACTAAAATCATAATAATTATTTTATTAATATTACTATTAAATCCACCTTTAAAATTATATTCCAATAATTTATCCGTATAAATTAATTTATTGTAACCCATTTCTACTAAACTATAAACTGCACCTTGATCTGAAATAAAATTTTATAAAAATTATTGAATATTATTCTCTTATAAGATAATCTGATAACGACGGTATACAAACTTAAT-AAATTCAGTAAAATTTAACGTGGTTTATCAATTACAGAACAGGTTCCTCTAAATAGATTAAAACACCGCCAAATTTTTTAAGTTTCAAGAATATATC…
Nevromus_exterior	-----------------------------------TTACGACTTATCTCTTTTTAAAAAAGAGAGCGACGGGCGATATGTACATATTTTAGAACTATAATCAATTAAATTATTTAATTTAATTTACTATTAAATCCACCTTTAAATAAATTTTACAATTTATTATTCATTTAAATAAATCTATTGTAATCCATCTCCTCATATTTATATATTGCACCTTGATCTGAAATAAATTTTAATTAAAATTTTAGAAAATTATCTTCTTATAAAATTTCCTTATAACGACGATATACAAATTAAATAAAAATATGTAAAATCTCTCGTGGACTATCGATTATGGAACAGATTCCTCTAATTAGATTAAAATACCGCCAAATTTTTTTAGTTTCAAGCCTATAAC…
Nymphes_myrmeleonoides	-CTTTCTAGACACACTTTCCAGTACGTCTACTATGTTACGACTTATCTTTCTTTAA-AGAAAGAGCGACGGGCGATATGTGCATATTTTAGAGCTATAATCAAATAAATAAATTTATTTATTTTACTATTAAATCCACCTTCTAAATTAAATTACATTAATTTATTCATATAAATACATTTATTGTAACCCATTTCTTCTAAATTATAAACTACACCTTGATCTGAAATATATTTTAATTTAAATTTTAGAAAATTTTATTCTTTTAAAATATTCTTTTAACGACGGTATATAAGCTAAATAAAATTTAGTAAAATATATCGTGGACTATCGATCATAGAACAGGTTCCTCTAAATAGACTAAAATACCGCCAAATTTTTTAAGTTTCAAGATCTTAAC…
Polystoechotes_punctatus	TCATTCTAGATACACTTTCCAGTACATCTACTATGTTACGACTTATCTTTCTTTAAAAGAAAGAGCGACGGGCGATATGTACATGTTTTAGAGCTAAAATCAAATTAATTATTTTATTAATATTACTATTAAATCCACCTTCAAAATAAAATTTCATTTATTTTTCCATTTAAATAAATTTATTGTAACCCATTTCCTCTAAATTATAAACTGCACCTTGATCTGAAATAAATTTTTTTAAAAATTTTTGAATATTTTTCTCTTTTAAGATATTCTGATAACGACGGTATACAAATTTTATCAAATTTAGTAAAATTTATCGTGGATTATCGATTACGGAACAGGTTCCTCTAAATAGACTAAAACACCGCCAAATTTTTTAAGTTTCAAGATTATATC…
Protohermes_concolorus	TCATTCTAGATACACTTTCCAGTACATCTACTTTGTTACGACTTATCTCTTTTTAAAAAAGAGAGCGACGGGCGATATGTGCATATTTTAGAACTATAATCAAATAAATAATTTTATTTAAATTACTATTAAATCCACCTTCTAACAAATCTTTCAACTCATTATCCATATAAATAAATTTATTGTAATCCATCTCCTCATAATTATATATTGCACCTTGATCTGAAATAAATTATATTTAAAATTTTAGAAAATTTCATTCTTATAAAATTTCCTTATAACGACGATATACAAATTAAATAAAATTATGTAAAATTTATCGTGGACTATCGATTATGGGACAGATTCCTCTAAACAGATTAAAATACCGCCAAATTTTTTTAGTTTCAAGACTATAAC…
Rapisma_xizangense	TCATTCTAGATACACTTTCCAGTACATCTACTATGTTACGACTTATCTTTTCTTAATAAAAAGAGCGACGGGCGATATGTACATATTTTAGAGCTAAAATCAAATTAATTATTTTATTAATTTTACTTTTAAATCCACTTTCAAAATAATATTTCAATTATTTATTCATATAAATTTATTTATTGTAACCCATTTTTTCTAAATTATTTACTGCATCTTGATCTGAAATATATTTTAATTTAAATTTTTAAATAT--TCTTCTTTTAAAATAATCTGTTAACGACGATATACAAATTTTAT-AAATTTAGTAAAATTTATTGTGGATTATCAATTATAAAACAGGTTCCTCTAAATAGACTAAAATACCGCCAAATTTTTTAAGTTTCAAGACCTTATC…
Rapisma_zayuanum	TCATTCTAGATACACTTTCCAGTACATCTACTATGTTACGACTTATCTTTTCTTAATAAAAAGAGCGACGGGCGATATGTACATATTTTAGAGCTAAAATCAAATTAATTATTTTATTAATTTTACTTTTAAATCCACTTTCAAAATAATATTTCAATTATCTATTCATATAAATTTATTTATTGTAACCCATTTTTTCTAAATTATTTACTGCATCTTGATCTGAAATATATTTTAATTTAAATTTTTAAATAT--TCTTCTTTTAAAATAATCTGTTAACGACGATATACAAATTTTAT-AAATTTAGTAAAATTTATTGTGGATTATCAATTATAAAACAGGTTCCTCTAAATAGACTAAAATACCGCCAAATTTTTTAAGTTTCAAGACCTTATC…
Rapisma_sp.	TCATTCTAGATACACTTTCCAGTACATCTACTATGTTACGACTTATCTTTTCTTAATAAAAAGAGCGACGGGCGATATGTACATATTTTAGAGCTAAAATCAAATTAATTATTTTATTAATTTTACTTTTAAATCCACTTTCAAAATAATATTTCAATTATTTATTCATATAAATTTATTTATTGTAACCCATTTTTTCTAAATTATTTACTGCATCTTGATCTGAAATATATTTTAATTTAAATTTTTAAATAT--TCTTCTTTTAAAATAATCTGTTAACGACGATATACAAATTTTAT-AAATTTAGTAAAATTTATTGTGGATTATCAATTATAAAACAGGTTCCTCTAAATAGACTAAAATACCGCCAAATTTTTTAAGTTTCAAGACCTTATC…
Rhopaea_magnicornis	CCTTACCAGGTACACTTTCCAGTACACCTACTTTGTTACGACTTACCCCACCTTAT-GATGGGGGCGACGGGCGATATGTGCATATTTTAGAGCTAAAATCATATAATTTAATTTAATTATATTACCTTCAAATCCACTTTATATAATAATTTTAATTACTATAACCATTTAAATAAATTTATTGTAACCCATCTCTTCTTATTTATACGCTGTACCTTGATCTGATTTCCTTTATAATAATAAATCTTGAACATTTTTTCCTTAAAGAACATTCAATCTACGACGGTATACAAACC--TTTAAAATAAGTTCAATAAATCGTGGACTATCAATTATAGGACAGGTTCCTCTGAATAGACTAAAATACCGCCAAATTCTTTAAATTTCAAGAAAATAAC…
Sialis_hamata	TCATTCTAGATACACTTTCCAGTACATCTACTATGTTACGACTTATCTCAAATTTATAATGAGAGCGACGGGCGATGTGTACATATTTTAGTGCTAAAATCAATTAAATAATATAATTTAATTTACTATTAAATCCACCTTCATTAAATTTTTACAAATTTAAATCCATTTAAATAAATTTATTGTAATCCATTTCCTCATAATTAT-TGCTGCACCTTGATCTGAAATAAATTTTAATAAAAATTCTAGAAAATTTTATTCTTATAAAATATTCTTATAACGACGATATACAAACTAAATAAAATTATGTAAAATATAACGTGGATTATCGATTATGGAACAGATTCCTCTAAAAAGACTAAAATACCGCCAAATTTTTTAAGTTTCAAGACTATAAC…
Sialis_sp.	TCATTCTAGATACACTTTCCAGTACATCTACTATGTTACGACTTATCTCAAATTTATAATGAGAGCGACGGGCGATGTGTACATATTTTAGTGCTAAAATCAATTAAATAATATAATTTAATTTACTATTAAATCCACCTTCATTAAATTTTTACAAATTTAAATCCATTTAAATAAATTTATTGTAATCCATTTCCTCATAATTAT-AGCTGCACCTTGATCTGAAATAACTTTTAATAAAAATTCTAGAAAATTTTATTCTTATAAAATATTCTTATAACGACGATATACAAACTAAATAAAATTATGTAAAATATAACGTGGATTATCGATTACGGAACAGATTCCTCTAAAAAGACTAAAATACCGCCAAATTTTTTAAGTTTCAAGACCATAAC…
Thyridosmylus_langii	TCATTCTAGGTACACTTTCCAGTACACCTACTATGTTACGACTTATCTCCTTTTAAAAAAGAGAGCGACGGGCGATATGTACATGTTTTAGAGCTAAAATCAAATTAATTATTTTATTAAATTTACTATTAAATCCACCTTTAATTTTATTTTTCAACAAAATATCCATATAAATAAATTTATTGTAACCCATTTCTTCTAATTCATTAACTGCACCTTGATCTGAAATAAATTTTATTTAAAATTTTAGAACATTATCCTCTTTTAAGATATTCTTTTAACGACGGTATACAAATTTAACAAAAATTAGTAAAATTTATCGTGGATTATCAATTACAGAACAGGTTCCTCTAAATAGACTAAAACACCGCCAAATTTTTTAAGTTTCAAGAATATATC…
