# Supplementary material for: Insight into higher-level phylogeny of Neuropterida: Evidence from secondary structures of mitochondrial rRNA genes and mitogenomic data
Source: PLoS One. 2018 Jan 30;13(1):e0191826. doi: 10.1371/journal.pone.0191826 (PMC5790268; doi:10.1371/journal.pone.0191826)
Supplement: S1 File — (ZIP) [file pone.0191826.s011.zip › S1 File/PCGAA.phy]

35 3693
Acanthacorydalis_orientalis	MMTNLFSVFDPSSSFNLSLNWLSTFLGLLIIPMIYWILPTRFSFLWFSILNTLHKEFKTLLGTSGHSGSTFIFISLFSMILFNNFLGLFPYIFTSTSHLTLTLGLALPLWLSFMIYGWFNHTQHMLAHLVPQGTPPILMPFMVCIETISNIIRPGTLAVRLAANMIAGHLLLTLLGNTGNSCPSNLLFILIFTQILLLMLESAVAIIQSYVFTILSTLYSSEIMPQMAPINWLVLFLLFSIIMIMFNIMNYFIHSASLPKESSTNLKLNSLIWKRKWLFSTNHKDIGTLYFLFGTWSGMVGTSLSLLIRAELGQPGSLIGDDQIYNVIVTAHAFVMIFFMVMPIMIGGFGNWLVPLMLGAPDMAFPRMNNMSFWLLPPSLTLLLASSFVESGAGTGWTV…
Apochrysa_matsumurae	MMTNLFSMFDPSTNMSLSLNWISSMLGIIMIPYMFWLIPNRFSFLWNKILLTLHNEFKTLLG-TNHHGSTFIFISTFSFIVFNNFMGLFPYIFTSSSHMTMTLALALPLWLSFMLYGWINHTNHMFAHLVPQGTPSVLMPFMVCIETISNFIRPGTLAVRLAANMIAGHLLLTLLGSTGPSMSLILVNFLILTQIALLTLESAVAIIQSYVFAVLSTLYSSEVIPQMSPLNWWFLFIYFILLLLIFSILNYYIIMYKFPSSQKKSFSKKSLNWKRQWLFSTNHKDIGTLYFIFGIWSGLVGTSLSLLIRAELGQPGSLIGDDQIYNVIVTAHAFIMIFFMVMPIVIGGFGNWLVPLMLAAPDMAFPRMNNMSFWLLPPSLTLLLASSMVESGAGTGWTV…
Ascalohybris_subjacens	MMTNLFSMFDPSTNMNLSLNWLSTMIGLLLIPNLYWLIPSRFSIMWFKILNTLHSEFKTLIGSPNSYGSTFIFVSLFSFITFNNFMGLFPYVFTSTSHLAMTLALALPLWLSFMLYGWINYTTHMFAHLVPQGTPPILMPFMVCIETISNIIRPGTLAVRLAANMIAGHLFLTLLGSTGPSMNLIMINILLITQFALLTLESAVAIIQSYVFAVLSTLYSSEVIPQMSPLSWWLLFIYFIMLMILFSIMNYYIFFYTPQSSDSMKSEIKSMNWKQKWLFSTNHKDIGTLYFVFGIWAGLVGTSLSLLIRAELGQPGSLIGDDQIYNVIVTAHAFIMIFFMVMPIVIGGFGNWLVPLMLAAPDMAFPRMNNMSFWLLPPSLTLLLASSIVESGAGTGWTV…
Ascaloptynx_appendiculatus	MMTNLFSMFDPSTNMNLSLNWISTIIGLMIIPNLYWLIPTRFSILWFKILNTLHNEFKTLIG-TTSYGSTFIFVSLFSFIMFNNFMGLFPYVFTSTSHLTMTLSLALPLWLSFLLYGWINHTTHMFAHLVPQGTPPVLMPFMVCIETISNLIRPGTLAVRLAANMIAGHLLLTLLGSTGPSMNMIMINLLIITQFALLTLESAVAIIQSYVFAVLSTLYSSEVIPQMSPLSWWLLFIYFLILLIIFSIMNYYIFFYMPKKSESHKLIIKSMNWKQKWLFSTNHKDIGTLYFIFGIWAGLVGTSLSLLIRAELGQPGSLIGDDQIYNVIVTAHAFIMIFFMVMPIVIGGFGNWLVPLMLAAPDMAFPRMNNMSFWLLPPSLTLLLASSVVESGAGTGWTV…
Chrysopa_pallens	MMTNLFSMFDPSTNLNLSLNWTSSMLGIIMLPYMYWLIPNRFSFLWNKILTTLHNEFKTLLGVTGHPGSTFIFISIFSFIMFNNFMGLFPYIFTSSSHMAMTLALALPLWLSFMLFGWINHTNHMFAHLVPQGTPSILMPFMVCIETISNFIRPGTLAVRLAANMIAGHLLLTLLGSTGPSMSLLLINFLLLVQIALLTLESAVAIIQSYVFAVLSTLYSSEVIPQMSPLNWWFLFIYFIILLIMFTIINYYIFIYSSPMSEKNIFLKKSLNWKRQWLFSTNHKDIGTLYFIFGIWSGLVGTSLSLLIRAELGQPGSLIGDDQIYNVIVTAHAFIMIFFMVMPIVIGGFGNWLVPLMLAAPDMAFPRMNNMSFWMLPPSLTLLLSSSMVESGAGTGWTV…
Chrysoperla_externa	MVTNLFSMFDPSTNLNLSLNWMSSMLGIIMLPYMYWLIPNRFSFLWNKILMTLHNEFKTLLGSTGHTGSTFIFISTFSFIVFNNFMGLFPYIFTSSSHMTMTLALALPLWLSFMLFGWINHTNHMFAHLVPQGTPSVLMPFMVCIETISNFIRPGTLAVRLAANMIAGHLLLTLLGSTGPSMNLMLVNLLLIVQIALLTLESAVAIIQSYVFAVLSTLYSSEVMPQMSPLNWWFLFIYFIVLLIIFAIINYYIVFYSSPMSEKNKFFKKSLNWKRQWLFSTNHKDIGTLYFIFGIWSGLVGTSLSLLIRAELGQPGSLIGDDQIYNVIVTAHAFIMIFFMVMPIVIGGFGNWLVPLMLAAPDMAFPRMNNMSFWMLPPSLTLLLASSMVESGAGTGWTV…
Chrysoperla_nipponensis	MMTNLFSMFDPSTNLSLSLNWMSSMLGIIMLPYMSWLIPNRFTFLWNKILITLHNEFKTLLGSTGHAGSTFIFISTFSFIVFNNFMGLFPYIFTSSSHMTMTLALALPLWLSFMMFGWINHTNHMFAHLVPQGTPSVLMPFMVCIETISNFIRPGTLAVRLAANMIAGHLLLTLLGSTGPSMNLMLVNLLLIVQIALLTLESAVAIIQSYVFAVLSTLYSSEVIPQMSPLNWWFLFMYFIALLIVFAIINYYIVFYSSPMSEKNTFSKKSLNWKRQWLFSTNHKDIGTLYFIFGIWSGLVGTSLSLLIRAELGQPGSLIGDDQIYNVIVTAHAFIMIFFMVMPIVIGGFGNWLVPLMLAAPDMAFPRMNNMSFWMLPPSLTLLLASSMVESGAGTGWTV…
Micromus_angulatus	MMTNLFSMFDPSTNLNLSLNWMSSLLGLMIIPYTFWILPNRFTFLWNKILITLHMEFKTLLGMNGHLGSTFIFISLFSMIVFNNFMGLFPYIFTSTSHMSMTLALALPLWMSFMLYGWINHTNHMFAHLVPQGTPSILMPFMVCIETISNFIRPGTLAVRLAANMIAGHLLLTLLGSTGPSMNLILINILLITQIALLTLESAVAIIQSYVFAVLSTLYSSEVIPQMSPLSWTLLFFYFVILLILFCMMNFYIFLYKKPNFEKKSFKTLSLNWKRQWLFSTNHKDIGTLYFIFGVWSGLVGTSLSLLIRAELGQPGSLIGDDQIYNVIVTAHAFIMIFFMVMPIVIGGFGNWLVPLMLAAPDMAFPRMNNMSFWMLPPSLMLLLSSSLVENGAGTGWTV…
Corydalus_cornutus	MMTNLFSVFDPSSNFNMSLNWLSTFLGLLIIPMMFWLLPTRFSFIWFSILNTLHKEFKTLLGPSGHFGSTFIFISLFSMILFNNFLGLFPYIFTSTSHLTLTLGLALPLWLCFMIYGWINHTQHMFAHLVPQGTPPILMPFMVCIETISNIIRPGTLAVRLAANMIAGHLLLTLLGNTGNSCPSNLLIILIFTQILLLMLESAVAIIQSYVFTILSTLYSSEVIPQMAPINWLLLFILFSMILILFNIMNYFITMPASPELTLKNFKKNNFNWKRKWLFSTNHKDIGTLYFLFGTWAGMVGTSLSLLIRAELGQPGSLIGDDQIYNVIVTAHAFVMIFFMVMPIMIGGFGNWLVPLMLGAPDMAFPRMNNMSFWLLPPSLTLLLASSFVESGAGTGWTV…
Cucujus_clavipes	-MANLFSSFDPSTSFNLNLNWMSTFIGLMFIPPMFWMIPSRINILWINIINTLHKEFKILISNFNIKGSTLIFISLFSLIFFNNFLGLFPYIFTSTSHMILTLSLALPLWLSFMIFGWLNNTTHMLAHLVPQGTPPILMPFMVCIETISNFIRPGTLAIRLSANMIAGHLLMTLLGNTGPSLSLLMINLLIIAQLLLLILESAVAIIQSYVFTVLSTLYSSEVIPQMAPLNWLTLYIFFIMIFILFNCMNYFNFLYSIKSFKTKK-SFIPTNWKNKWLFSTNHKDIGTLYFIFGAWAGMVGTSMSMLIRSELGTPGSLIGDDQIYNVIVTAHAFIMIFFMVMPIMIGGFGNWLVPLMLGAPDMAFPRMNNMSFWLLPPSLSLLLMSSIVEKGAGTGWTV…
Ditaxis_biseriata	MMTNLFSMFDPSTNMNISLNWMSSLLGILMIPYMYWIIPNRFTYLWYKILLTLHKEFKTLLGTSSHPGSTFIFISLFSLIVFNNFMGLFPYIFTSTSHMTMTLSLALPLWLSFMLYGWINHTVHMFAHLVPQGTPSILMPFMVCIETISNFIRPGTLAVRLAANMIAGHLLLTLLGSTGPSLNLIMLNILLITQIALLMLESAVAIIQSYVFAVLSTLYSSEVIPQMSPLNWWFLFLYFLIIFVMFNIMNYYIITYNNPSSSKMSFIKKTLNWKRQWLFSTNHKDIGVLYFIFGIWSGLVGTSLSLLIRAELGQPGSLIGDDQIYNVIVTAHAFIMIFFMVMPIMIGGFGNWLVPLMLAAPDMAFPRMNNMSFWFLPPSLTLLLASSMVESGAGTGWTV…
Dysmicohermes_ingens	MMTNLFSVFDPSTSLNLSLNWMSTLLGLLLIPSMYWLLPSRFSFIWMNLISTLHNEFKTLLGTSGHKGSTFIFVNVFSLILFNNFLGLFPYIFTSTSHLTMTLSLALPLWLSFMIYGWINHTQHMFAHLVPQGTPPVLMPFMVCIETISNLIRPGTLAVRLAANMIAGHLLLTLLGNTGPSCSMTLLSILIMGQLLLLTLESAVAIIQSYVFAILSTLYSSEVIPQMAPINWLMLFMFFSLMLIFFNILNYFIINPMPINEFNKSIFSQTMNWKRKWLFSTNHKDIGTLYFLFGAWAGMVGTSLSLLIRAELGQPGSLIGDDQIYNVIVTAHAFVMIFFMVMPIMIGGFGNWLVPLMLGAPDMAFPRMNNMSFWLLPPSLTLLLSSSFIESGAGTGWTV…
Epacanthaclisis_banksi	MMTNLFSMFDPSTNMNLSLNWLSTMLGLMIIPSMYWLIPSRFNMLWFNVLNTLHKEFKTLIGSSTSYGSTFIFVSLFSFIMFNNFMGLFPYIFTSTSHLTLTLALALPLWLSFLLYGWINHTTHMFAHLVPQGTPPVLMPFMVCIETISNLIRPGTLAVRLAANMIAGHLLLTLLGSTGPSMNMLMINLLLITQFALLTLEAAVAIIQSYVFAVLSTLYSSEVIPQMSPLSWWMLFIYFLILMLMFSVMNYYIFFYPPQKSEMTKIKIHSMNWKQKWLFSTNHKDIGTLYFLFGIWAGLVGTSLSLLIRAELGQPGSLIGDDQIYNVIVTAHAFIMIFFMVMPIVIGGFGNWLVPLMLAAPDMAFPRMNNMSFWLLPPSLTLLLASSIVESGAGTGWTV…
Thaumatosmylus_sp.	MMTNLFSVFDPSTSFNLSLNWLSSLIGLLMIPYMYWLLPNRFIFLWNKILLTLHKEFKTLLGTSSHPGSTFIFVSLFSLIMFNNFMGLFPYIFTSTSHLTLTLTLALPLWLSFMLYGWINHTQHMFAHLVPQGTPGVLMPFMVCIETISNFIRPGTLAVRLAANMIAGHLLMTLLGNTGPSMNLLMINILILTQIALLTLESAVAIIQSYVFAVLSTLYSSEVIPQMAPISWLTLFLYFSIIFMLFNCLNYFIISHKTPMSESKMFSTNSLFWKRQWLFSTNHKDIGTLYFIFGIWAGLVGTSLSLLIRAELSQPGALIGDDQIYNVIVTAHAFIMIFFMVMPIVIGGFGNWLVPLMIGAPDMAFPRMNNMSFWLLPPSLTLLLASSMVESGAGTGWTV…
Libelloides_macaronius	MMTNLFSMFDPSTNMSMSLNWLSTMIGLMMIPSLYWLIPSRYNIMWFKIMNTLHSEFKTLIGSTNSYGSTFIFISLFSFIMFNNFMGLFPYIFTSTSHLVMTLTMALPLWLSFMLYGWINHTTHMFAHLVPQGTPPVLMPFMVCIETISNLIRPGTLAVRLAANMIAGHLLLTLLGSTGPSMNIIMINILLITQFALLTLESAVAIIQSYVFAVLSTLYSSEVIPQMSPLSWWLLFMYFIILLLMFSIMNYFVFFYKAQEVDSMKIETKSMNWKQKWLFSTNHKDIGTLYFVFGIWAGLVGTSLSLLIRAELGQPGSLIGDDQIYNVIVTAHAFIMIFFMVMPIVIGGFGNWLVPLMLAAPDMAFPRMNNMSFWLLPPSLTLLLASSIVESGAGTGWTV…
Chrysoperla_nipponensis_EMHAU	MMTNLFSMFDPSTNLSLSLNWMSSMLGIIMLPYMYWLIPNRFTFLWNKILITLHNEFKTLLGSTGHAGSTFIFISTFSFIVFNNFMGLFPYIFTSSSHMTMTLALALPLWLSFMMFGWINHTNHMFAHLVPQGTPSVLMPFMVCIETISNFIRPGTLAVRLAANMIAGHLLLTLLGSTGPSMNLMLVNLLLIVQIALLTLESAVAIIQSYVFAVLSTLYSSEVIPQMSPLNWWFLFMYFIALLIVFAIINYYIVFYSSPMSEKNTFSKKSLNWKRQWLFSTNHKDIGTLYFIFGIWSGLVGTSLSLLIRAELGQPGSLIGDDQIYNVIVTAHAFIMIFFMVMPIVIGGFGNWLVPLMLAAPDMAFPRMNNMSFWMLPPSLTLLLASSMVESGAGTGWTV…
Mongoloraphidia_harmandi	-MTNLFSIFDPSTSFNFSLNWLSTFLGLLIFPMSFWLLPNRYLYFFNSIMMKLFMEFKTLLGLHKNLGSSIIFISLFMFILFNNFIGLFPYIFTSTSHLMFSLTLAMPMWLSFMLFGWMNYTNNMFTHMVPQGTPPILMPFMVCIETVSNIIRPGTLAVRLAANMIAGHLLLTLLGNTGNLLNKMMIMLLLVTQILLLMLESAVAIIQAYVFSILSTLYSSEIIPQMAPMNWMLFYMVFTLIFYFFYILIFFNLS-KIKSSLSKNLHYSKINWKKKWLFSTNHKDIGTLYFIFGAWSGMIGTSLSLLIRSELGMPGSLIGDDQIYNVIVTAHAFIMIFFMVMPIMIGGFGNWLVPLMLGAPDMAFPRLNNMSFWLLPPSLTLLLSSSVSESGAGTGWTV…
Myrmeleon_immanis	MMTNLFSMFDPSTNMSLSLNWLSTMLGLIMIPSMYWLIPSRFNILWFKILNTLHLEFKTLIGSPTSYGSTFIFVSLFSFIMFNNFMGLFPYVFTSTSHLAMTLALALPLWLSFILYGWINHTTHMFAHLVPQGTPPVLMPFMVCIETISNLIRPGTLAVRLAANMIAGHLLLTLLGSTGPSMSLILLNFLLITQFALLTLESAVAIIQSYVFAVLSTLYSSEVIPQMSPLSWWMLFLYFILLLILFSIMNYYIFFYLPQKTESTNIITKSMNWKQKWLFSTNHKDIGTLYFLFGIWAGLVGTSLSLLIRAELGQPGSLIGDDQIYNVIVTAHAFIMIFFMVMPIVIGGFGNWLVPLMLAAPDMAFPRMNNMSFWLLPPSLTLLLASSIVESGVGTGWTV…
Neochauliodes_bowringi	MMTNLFSVFDPSTSLNLSLNWMSTFLGLMMIPCMYWILPSRYSFMWFNILLTLHKEFKTLLGPNSFQGSTFIFINLFSMILFNNFMGLFPYIFTSTSHLTMTLTLALPLWLSFMIYGWINHTQHMLAHLVPQGTPPILMPFMVCIETISNIIRPGTLAVRLAANMIAGHLLLTLLGNTGPSMTLSLLSILIIGQLLLLTLESAVAIIQSYVFAILSTLYSSEVIPQMAPLNWLILFIFFIMLFILFNIMNYFLILPKSNLHSSYNMKNYSLTWKQKWLFSTNHKDIGTLYFLFGAWSGMVGTSLSLLIRAELGQPGSLIGDDQIYNVIVTAHAFVMIFFMVMPIMIGGFGNWLVPLMLGAPDMAFPRMNNMSFWLLPPSLTLLLSSSFVESGAGTGWTV…
Neochauliodes_fraternus	MMTNLFSVFDPSSSFNLSLNWLSTFLGLLIIPMIYWILPTRFSFLWFSILNTLHKEFKTLLGTSGHFGSTFIFISLFSMILFNNFLGLFPYIFTSTSHLTLTLGLALPLWLSFMIYGWFNHTQHMLAHLVPQGTPPILMPFMVCIETISNIIRPGTLAVRLAANMIAGHLLLTLLGNTGNSCPSNLLFILIFTQILLLMLESAVAIIQAYVFTILSTLYSSEVMPQMAPINWLILFLLFSIIMIMFNIMNYFIYSASFPKESSTNLKLNSLTWKRKWLFSTNHKDIGTLYFLFGTWSGMVGTSLSLLIRAELGQPGSLIGDDQIYNVIVTAHAFVMIFFMVMPIMIGGFGNWLVPLMLGAPDMAFPRMNNMSFWLLPPSLTLLLASSFVESGAGTGWTV…
Neochauliodes_punctatolosus	MMTNLFSVFDPSTSLNLSLNWMSTFLGLMIIPYMYWLLPSRFSYLWFNILFTLHKEFKTLLGPNSLQGSTFIFINLFSMILFNNFLGLFPYIFTSTSHLTMTLTLALPLWLSFMIYGWINHTQHMFAHLVPQGTPPILMPFMVCIETVSNVIRPGTLAVRLAANMIAGHLLLTLLGNTGPSMTLSLLSILIIGQLLLLTLESAVAIIQSYVFAILSTLYSSEVIPQMAPLNWLILFIFFITLFILFNIINYFMISPTPQSPSSHNLKNYPLIWKRKWLFSTNHKDIGTLYFLFGAWSGMVGTSLSLLIRAELGQPGSLIGDDQIYNVIVTAHAFVMIFFMVMPIMIGGFGNWLVPLMLGAPDMAFPRMNNMSFWLLPPSLTLLLSSSFVESGAGTGWTV…
Neochauliodes_rotundatus	MMTNLFSVFDPSSCFNLSMNWLSTFIGLMIIPMSFWLVPTRFSFIWFSILNTLHKEFKTLLGPTGHMGSTFIFISLFSMILFNNFLGLFPYIFTSTSHLTMTLSLALPLWLSFMIFGWINHTQHMFAHLVPQGTPPILMPFMVCIETISNMIRPGTLAVRLAANMIAGHLLLTLLGNTGNSCPSNLLFLIIFTQILLLILESAVAIIQSYVFTILSTLYSSEVIPQMAPINWLMLFIIFSMTLIIFNMLNYFLILPSSPSSENINFDKKSLNWKRKWLFSTNHKDIGTLYFLFGTWSGMVGTSLSLLIRAELGQPGSLIGDDQIYNVIVTAHAFVMIFFMVMPIMIGGFGNWLVPLMLGAPDMAFPRMNNMSFWLLPPSLTLLLASSFVESGAGTGWTV…
Neoneuromus_tonkinensis	MMTNLFSVFDPSSCFNLSLNWLSTFIGLMIIPMSFWLLPTRFSFIWFSILNTLHKEFKTLLGPTGHMGSTFIFISLFSMILFNNFLGLFPYIFTSTSHLTMTLSLALPLWLSFMIFGWINHTQHMFAHLVPQGTPPILMPFMVCIETISNMIRPGTLAVRLAANMIAGHLLLTLLGNTGNSCPSNLLFIIIFTQILLLILESAVAIIQSYVFTILSTLYSSEVIPQMAPINWLMLFMIFSMTLIIFNMLNYFLILPSSPSSENINFKKQSLNWKRKWLFSTNHKDIGTLYFLFGTWSGMVGTSLSLLIRAELGQPGSLIGDDQIYNVIVTAHAFVMIFFMVMPIMIGGFGNWLVPLMLGAPDMAFPRMNNMSFWLLPPSLTLLLASSFVESGAGTGWTV…
Neuronema_laminatum	MMTNLFSMFDPSTNFNLSLNWISSIVGIMLIPCMYWIMPNRFSWLWFKILSTLHKEFKTLLGVMSHKGSTFIFINLFSMIMLNNFMGLFPYIFTSTSHMTLTLSLALPLWLSFMLYGWINHTNHMFAHLVPQGTPNILMPFMVCIETISNFIRPGTLAIRLAANMIAGHLLLTLLGSTGSSLNLMLINILLITQIALLTLESAVAIIQSYVFAVLSTLYSSEIIPQMSPLSWTLLFLYFIFLLIMFCVINYYVFMYTNPIYKKNTQKKNSLSWKRQWLFSTNHKDIGTLYFIFGIWSGLVGTSLSLLIRAELGQPGSLIGDDQIYNVIVTAHAFIMIFFMVMPIVIGGFGNWLVPLMLAAPDMAFPRMNNMSFWMLPPSLTLLLASSMVENGAGTGWTV…
Nevromus_exterior	MMTNLFSVFDPSSCFNLSMNWLSTFIGLMIIPMSFWLLPTRFSFIWFSILNTLHKEFKTLLGPTGHMGSTFIFISLFSMILFNNFLGLFPYIFTSTSHLTMTLSLALPLWLSFMIFGWINHTQHMFAHLVPQGTPPILMPFMVCIETISNMIRPGTLAVRLAANMIAGHLLLTLLGNTGNSCPSNLLFIIIFTQILLLILESAVAIIQSYVFTILSTLYSSEVIPQMAPINWLLLFIIFSITLIIFNMMNYFIYMPSSPTSENMNFKKSYLNWKRKWLFSTNHKDIGTLYFLFGTWSGMVGTSLSLLIRAELGQPGSLIGDDQIYNVIVTAHAFVMIFFMVMPIMIGGFGNWLVPLMLGAPDMAFPRMNNMSFWLLPPSLTLLLASSFVESGAGTGWTV…
Nymphes_myrmeleonoides	MMSNLFSMFDPSTNLNMSLNWLSSMLGIMMIPYLFWLIPSRFSLLWFNILNTLHKEFKTLLGLSSLKGSTFIFISLFTFIMFNNFMGLFPYVFTSTSHLIMTLSLALPLWLSFMIYGWINHTIHMFAHLVPQGTPPILMPFMVCIETISNFIRPGTLAVRLAANMIAGHLLLTLLGSTGPSMNMIMINILLITQIALLMLESAVAIIQSYVFTVLSTLYSSEVIPQMSPLSWTMLFLYFIMMLIIFCLMNYYIFLYKSPKSLIMKKTQPSLIWKRQWLFSTNHKDIGTLYFIFGIWSGLVGTSLSLLIRAELGQPGSLIGDDQIYNVIVTAHAFIMIFFMVMPIMIGGFGNWLVPLMLAAPDMAFPRMNNMSFWLLPPSLTLLLASSIVESGAGTGWTV…
Polystoechotes_punctatus	MMTNLFSMFDPSTNLNLSLNWFSSILGLLLIPYLFWLIPNRFSFLWNKILLTLHKEFKTLLGTTGHLGSTFIFISLFSMIVFNNFMGLFPYIFTSTSHMTMTLALALPLWLSFMIYGWINHTTHMFAHLVPQGTPSVLMPFMVCIETISNFIRPGTLAVRLAANMIAGHLLLTLLGSTGPSMNLLFVNILIIVQIALLTLESAVAIIQSYVFAVLSTLYSSEVIPQMSPLYWWLLFIYFIVLLILFSILNYYIISYNSPTPKTSSFSKMNLNWKRQWLFSTNHKDIGTLYFIFGIWSGLVGTSLSLLIRAELGQPGSLIGDDQIYNVIVTAHAFIMIFFMVMPIVIGGFGNWLVPLMLAAPDMAFPRMNNMSFWMLPPSLTLLLASSMVESGAGTGWTV…
Protohermes_concolorus	MMTNLFSVFDPSSSFNLSLNWLSTFLGLLIIPMMYWLLPTRFNFMWFNILNTLHNEFKTLLGTTGHSGSTFIFISLFSLILFNNFLGLFPYIFTSTSHLTLTLSLALPLWLTFMIYGWINHTQHMFAHLVPQGTPPILMPFMVCIETISNIIRPGTLAVRLAANMIAGHLLLTLLGNTGNSCPSNLLFILIFTQILLLMLESAVAIIQSYVFTILSTLYSSEVIPQMAPINWLLLFMLFSLILILFNIMNYYISIPNSPETYAKSFKMNSFNWKRKWLFSTNHKDIGTLYFLFGTWSGMVGTSLSLLIRAELGQPGSLIGDDQIYNVIVTAHAFVMIFFMVMPIMIGGFGNWLVPLMLGAPDMAFPRMNNMSFWLLPPSLTLLLASSFVESGAGTGWTV…
Rapisma_xizangense	MMTNLFSMFDPITNFNLSLNWLSSFLGLFIIPYIYWLIPNRFIFFWNNIMITLHKEFKILLGLNKHLGGTLIFISLFSFILFNNFMGLFPYIFTSSSHLTMNLSLALSLWLSFMIYGWFNYTNHMFSHLVPQGTPGILMPFMVCIETISNLIRPGTLAIRLTANIIAGHLLLTLLGSTGPSLNFFFIYLLLIIQITLLMLETAVAIIQSYVFSILSTLYSSEIIPQMSPLNWLMLFLIFIILFLLFNIMNYYIFLTPTPTFYLNFKNKIKLIWKNKWLFSTNHKDIGTLYFIFGIWSGLIGTSLSLLIRTELGQPGSFIGDDQIYNVIVTAHAFIMIFFMVMPIIIGGFGNWLIPLMLAAPDMAFPRMNNMSFWLLPPSLTLLLTSSIVESGAGTGWTV…
Rapisma_zayuanum	MMTNLFSMFDPITNFNLSLNWLSSFLGLFIIPYIYWLTPNRFIFFWNNIMITLHKEFKILLGLNKHLGGTLIFISLFSFILFNNFMGLFPYIFTSSSHLTMNLSLALSLWLSFMIYGWFNYTNHMFSHLVPQGTPGILMPFMVCIETISNLIRPGTLAIRLTANIIAGHLLLTLLGSTGPSLNFFFIYLLLIIQITLLMLETAVAIIQSYVFSILSTLYSSEIIPQMSPLNWLMLFLIFIILFLLFNIMNYYIFLTPTPTFYLNFKNKIKLIWKNKWLFSTNHKDIGTLYFIFGIWSGLIGTSLSLLIRTELGQPGSFIGDDQIYNVIVTAHAFIMIFFMVMPIIIGGFGNWLIPLMLAAPDMAFPRMNNMSFWLLPPSLTLLLTSSIVESGAGTGWTV…
Rapisma_sp.	MMTNLFSMFDPITNFNLSLNWLSSFLGLFIIPYIYWLTPNRFIFFWNNIMITLHKEFKILLGLNKHLGGTLIFISLFSFILFNNFMGLFPYIFTSSSHLTMNLSLALSLWLSFMIYGWFNYTNHMFSHLVPQGTPGILMPFMVCIETISNLIRPGTLAIRLTANIIAGHLLLTLLGSTGPSLNFFFIYLLLIIQITLLMLETAVAIIQSYVFSILSTLYSSEIIPQMSPLNWLMLFLIFIILFLLFNIMNYYIFLTPTPTFYLNFKNKIKLIWKNKWLFSTNHKDIGTLYFIFGIWSGLIGTSLSLLIRTELGQPGSFIGDDQIYNVIVTAHAFIMIFFMVMPIIIGGFGNWLIPLMLAAPDMAFPRMNNMSFWLLPPSLTLLLTSSIVESGAGTGWTV…
Rhopaea_magnicornis	MMTNLFSTFDPSTSFNLSLNWMSTMLGLMLIPTSFWLIPSRYSFIWNKILLTLHIEFKTLIG-KNISGMTLIFISLFSMIVFNNFLGLFPYIFTSTSHLTLTLTLALPLWLSFMIYGWINHTTHMFAHLVPQGTPSVLMPFMVLIETISNIIRPGTLAVRLAANMIAGHLLLTLLGNTGPSVSFLMLNILIIIQILLLILESAVSIIQSYVFAVLSTLYSSEVIPQMMPLNWLILLSIFSLILLLFNSLNYYSTLYTTKTYQSKK-LSKSINWKNKWLFSTNHKDIGTLYFLFGSWAGMVGTSLSLLIRAELGSPGTLIGDDQIYNVIVTAHAFVMIFFMVMPIMIGGFGNWLVPLMLGAPDMAFPRMNNMSFWLLPPSLTLLLMSSLVESGAGTGWTV…
Sialis_hamata	MMTNLFSVFDPSTNMNFSLNWLSTFLGILLLPMSFWLMPMRFNIIWMNIIYKLHMEFKILLN-NKNSGSTFIFISLFSFILFNNFLGLFPYIFTSSSHLTMTLTLALPLWLSFMIYGWFNHTQHMFAHLVPQGTPPVLMPFMVCIETISNMIRPGTLAVRLTANMIAGHLLLTLLGNTGINMPMFMIWILLITQILLLILESAVAIIQSYVFAVLSTLYSSEVIPQMAPLYWFVLFMFFLLMFIMFNIMNYFNFLPLYPNKSLYSKKMNSLTWKRKWLFSTNHKDIGTLYFIFGAWSGMIGTSLSLLIRAELGNPGSLIGDDQIYNVIVTAHAFVMIFFMVMPILIGGFGNWL?PLMLGAPDMAFPRMNNMSFWLLPPSLTLLLSSSIVENGAGTGWTV…
Sialis_sp.	MMTNLFSVFDPSTNMNFSLNWMSTFLGILLLPMSFWLMPMRFNIIWMNIIYKLHMEFKILLN-NKNSGSSFVFISLFSFILFNNFLGLFPYIFTSSSHLTMTLTLALPLWLSFMIYGWFNHTQHMFAHLVPQGTPPILMPFMVCIETISNMIRPGTLAVRLTANMIAGHLLLTLLGNTGINMPMFMIWILLITQILLLILESAVAIIQSYVFAVLSTLYSSEVIPQMAPLYWFTLFMFFFLIFILFNIMNYYNFLPLYPNKSLFSKKMNSLTWKRKWLFSTNHKDIGTLYFIFGAWSGMIGTSLSLLIRAELGNPGSLIGDDQIYNVIVTAHAFVMIFFMVMPILIGGFGNWLIPLMLGAPDMAFPRMNNMSFWLLPPSLTLLLSSSIVENGAGTGWTV…
Thyridosmylus_langii	MMTNLFSVFDPSTSFSLSLNWLSSFIGLLLIPYMYWLLPNRFSFLWNKILSTLHKEFKTLLGTTGHPGSTFIFVSLFSLIMFNNFMGLFPYIFTSTSHLTLTLTLALPLWLSFMLYGWINHTQHMFAHLVPQGTPGVLMPFMVCIETISNFIRPGTLAVRLAANMIAGHLLMTLLGNTGPSMNLLMLNILIITQIALLTLESAVAIIQSYVFAVLSTLYSSEVIPQMAPISWLTLFLYFSMIFLLFNCLNYFIISHKAPMSESKMFSSNSLVWKRQWLFSTNHKDIGTLYFIFGIWAGLVGTSLSLLIRAELSQPGALIGDDQIYNVIVTAHAFIMIFFMVMPIVIGGFGNWLVPLMIGAPDMAFPRMNNMSFWLLPPSLTLLLASSMVESGAGTGWTV…
