# Supplementary material for: Insight into higher-level phylogeny of Neuropterida: Evidence from secondary structures of mitochondrial rRNA genes and mitogenomic data
Source: PLoS One. 2018 Jan 30;13(1):e0191826. doi: 10.1371/journal.pone.0191826 (PMC5790268; doi:10.1371/journal.pone.0191826)
Supplement: S1 File — (ZIP) [file pone.0191826.s011.zip › S1 File/PCGRNA-SS.phy]

35 14565
Acanthacorydalis_orientalis	ATGATAACAAATCTATTCTCAGTCTTTGACCCCTCTTCAAGCTTTAATTTATCCCTTAATTGATTAAGAACTTTTTTAGGATTATTAATTATTCCAATAATTTATTGAATTTTACCAACACGTTTTTCTTTCTTATGATTTTCTATTCTAAACACTCTTCATAAAGAATTTAAAACTCTTTTAGGAACATCAGGACATTCTGGTTCAACTTTTATTTTTATTAGTTTATTTTCAATAATTTTATTCAATAATTTTTTAGGATTATTTCCTTATATTTTTACAAGAACTAGTCACCTTACCTTAACTTTAGGATTAGCCTTACCTTTATGACTATCTTTTATAATTTATGGATGATTTAATCACACTCAACATATATTAGCCCATTTAGTTCCTCAAGGA…
Apochrysa_matsumurae	atgataacaaatttatttagtatatttgatccatctacaaatataagtttatctttaaattgaattagatcaatattaggtattattataattccttatatattttgattaattccaaatcgattttcttttttatgaaataaaattttattgactcttcataatgaattcaaaacattattagga---acaaatcatcatggtagaacatttatttttattagaactttttcttttattgtttttaataattttataggattatttccttatatttttactagttcaagtcatataactataactttagcattagctttgcctctttgattaagatttatattatatggatgaattaatcatactaaccatatatttgcacatttagttcctcaagga…
Ascalohybris_subjacens	atgataactaatttattctcaatatttgatccatcaactaatataaatttatccttaaattgattaagaacaataattggattattattaattccaaatttatattgattaatcccttcacgattcagtattatatgatttaaaattcttaatactctacatagagaatttaaaacattaattggttccccaaattcatatggaagaacatttattttcgtatcactattttcatttattacatttaataattttataggattattcccatatgtatttactagaactagacatttagcaataactctggcattggccctacccttatgattaagctttatattatatggatgaattaattatacaacacacatatttgcacatttagtccctcaagga…
Ascaloptynx_appendiculatus	ATGATAACAAATTTATTTTCAATATTTGATCCATCTACTAATATAAACCTATCATTAAATTGAATTAGAACAATTATTGGATTAATAATTATTCCAAACTTATATTGATTAATTCCTACACGATTTTCAATTTTATGATTTAAAATTTTAAATACTTTACATAACGAATTTAAAACCTTAATTGGA---ACAACTTCGTATGGTAGAACATTCATTTTTGTATCCTTATTCTCATTTATTATATTTAATAATTTTATAGGACTATTCCCCTATGTATTCACTAGAACTAGACACTTAACAATAACACTCTCATTAGCATTACCTCTATGACTAAGATTTTTATTATATGGATGAATTAATCATACAACTCATATATTTGCACACCTTGTTCCTCAAGGT…
Chrysopa_pallens	atgataacaaatttatttagtatattcgatccttcaacaaatttaaatttatctttaaattgaactagatctatactaggaattattatattaccttatatatattgattaatccctaatcgattctcttttttatgaaataaaattttaactactttacataatgaatttaaaacattattaggagtaacaggtcatccaggtagaacttttatttttattagaattttttcatttattatatttaataattttataggattatttccatatatttttactagttcaagtcatatagcaataactttagccttagctttaccattatgattaagatttatattatttggttgaattaatcatactaatcatatatttgctcatttagtaccccaaggt…
Chrysoperla_externa	atggtaacaaacttatttagtatatttgatccatcaactaatttaaatttatctttaaattggataagttcaatattagggattattatattaccttacatatattggctaattcctaatcgattttcatttttatggaataaaattttaataactcttcataatgaattcaaaactttattaggttcaactggacatacaggaagaacattcatttttattagaactttttcttttattgtttttaataattttataggactttttccatatatttttactagatctagtcatataacaataactttagcattagctttacctttatggttgagctttatattatttgggtggattaatcacactaatcatatatttgctcacttagttcctcaaggt…
Chrysoperla_nipponensis	atgataactaacttatttagtatatttgatccatcaactaatttaagtctatctttaaattgaataagttcaatattaggtattattatattaccatatatatcttgattaattccaaatcgatttacatttttatgaaataaaattttaattactcttcataatgaatttaaaactttactaggttcaacaggacatgcaggtagaacttttatttttattagaaccttttcttttattgttttcaataattttataggtttatttccttatatttttactagttctagtcatataacaataacattagctttagctttacctttatgattaagttttataatatttggatgaattaatcatacaaatcatatatttgctcatttagtacctcaaggt…
Chrysoperla_nipponensis_EMHAU	atgataactaatttatttagtatatttgatccatcaactaatttaagtctatctttaaattgaataagttcaatattaggtattattatattaccatatatatattgattaattccaaatcgatttacatttttatgaaataaaattttaattactcttcataatgaatttaaaactttactaggttcaacaggacacgcaggtagaacttttatttttattagaactttttcatttattgttttcaataattttataggtttatttccttatatttttactagttctagtcatataacaataacattagctttagctttacctttatgattaagttttataatatttggatgaattaatcatacaaatcatatatttgctcatttagtacctcaaggt…
Corydalus_cornutus	ATGATAACAAATCTATTTTCTGTTTTTGACCCCTCTTCAAATTTTAATATATCTCTTAATTGACTAAGAACTTTCTTAGGATTATTAATTATTCCTATAATATTTTGATTATTGCCAACCCGATTTTCTTTTATTTGATTTTCTATTTTAAATACTCTTCATAAAGAATTTAAAACTCTTCTAGGACCATCGGGTCATTTTGGATCAACCTTTATTTTTATCAGCCTATTTTCTATAATCTTATTCAATAACTTCCTAGGATTATTTCCATATATCTTTACTAGCACAAGCCATCTAACCCTTACTCTAGGGCTAGCTTTACCCCTATGACTATGTTTTATAATCTATGGATGAATCAACCACACACAACATATATTTGCCCATTTAGTACCTCAAGGA…
Cucujus_clavipes	---atagctaacctattttcttcttttgatccttcaactagatttaacctcaacttaaattgaataagaacttttattggcctaatatttatccccccaatattttgaataattccatcacgtattaatattctatgaattaatattattaatactcttcacaaagaatttaaaattttaattagaaactttaatattaaaggaagtactttaatttttatttccttattctctttaattttttttaataattttttaggcctgtttccatatatttttactagaactagacatataattttaactttaagattagcccttcccttatgattaagatttataattttcggatgattaaataataccacacatatacttgctcacttagttccccaagga…
Ditaxis_biseriata	ATGATAACAAATCTATTTTCTATATTCGATCCATCAACTAATATAAATATTTCTTTAAATTGAATAAGATCTCTATTAGGAATTCTAATAATTCCTTATATATACTGAATTATTCCTAATCGATTTACATATTTATGATATAAAATTTTATTAACACTTCATAAAGAATTTAAAACATTATTAGGTACTTCAAGTCACCCAGGTAGAACTTTTATTTTTATTTCTTTATTTTCTTTAATTGTATTTAATAATTTTATAGGATTATTTCCATATATTTTTACAAGTACAAGTCATATAACAATAACCTTATCATTAGCTTTACCTTTATGACTAAGATTTATATTATATGGATGAATTAATCATACTGTTCATATATTTGCTCACTTAGTACCCCAAGGT…
Dysmicohermes_ingens	atgataactaacttatttagagtttttgatccatcaactagattaaatctttcattaaattgaataagtactttattaggattattactaattccttcaatatactgattattaccttctcgattttcatttatttgaatgaatttaatctctactcttcacaatgaatttaaaacattattaggaacatcaggtcataaaggatccacatttatctttgttaatgttttttcattaattctttttaataattttttaggtttatttccttatatttttactagaactagtcatttaactataacattatcattagctctacctttatgattaagatttataatttatggatgaattaatcatacacaacatatatttgctcatttagttcctcaaggt…
Epacanthaclisis_banksi	atgataacaaatctattttcaatatttgatccatcaactaatataaacctatctcttaattgattaagtacaatactagggttaataattattcctagcatatattgattaattccttcccgatttaatatattatgattcaatgtattaaatactcttcataaagaatttaaaactttaattggatcctcaacttcttacggaagaaccttcatttttgtttccctattttcatttattatatttaacaattttataggattattcccttatatttttacaagaacaagtcatcttactttaacactagctttagccttacctttatgattaagatttcttttatatggttgaatcaatcatactactcacatatttgctcatctggttcctcaagga…
Libelloides_macaronius	atgataactaacttattttcaatatttgatccatctactaatataagtatatccctaaactggttaagaacaataattggattaataataattccaagattatattgattaattccgtcacgatacaacattatatgattcaaaatcataaatactcttcatagagaatttaaaacattgattggatcaaccaattcctatggaagaacttttatctttatttcattattttcatttatcatattcaacaattttatagggctattcccatatattttcactagaactagacatctagtaataaccctaacaatagcattacccctatgattaagatttatattatatggatggattaatcatacaactcatatatttgcacacctagtcccacaagga…
Micromus_angulatus	atgataacaaatttattttctatatttgatccctcaactaatttaaatttatcactaaattgaataagttcattattaggtttaataattattccttacactttttgaattttacctaatcgatttacttttttatgaaataaaattttaattacacttcatatagaatttaaaacattattaggaataaatggtcatttaggtagaacttttatttttattagattattttcaataattgtttttaataattttataggtttattcccttatatttttacaagaacaagtcatatatctataactttagctttagctttacctttatgaataagatttatactttatgggtgaattaatcatacaaatcatatatttgcacatttagttcctcaagga…
Mongoloraphidia_harmandi	---ATAACTAACTTATTTTCAATTTTTGATCCTTCTACTTCTTTTAACTTTTCTTTAAATTGATTAAGAACTTTCTTAGGTTTACTAATCTTTCCTATAAGATTCTGACTTCTTCCCAACCGATATTTATATTTTTTTAATAGAATTATAATAAAATTATTTATAGAATTTAAAACACTTTTAGGATTACATAAAAATTTAGGAAGAAGAATTATTTTTATTTCTTTATTCATATTTATTTTATTTAATAATTTTATTGGTCTATTTCCTTATATTTTTACTAGTACAAGACATCTAATATTTTCTTTAACTTTAGCAATACCTATATGATTATCCTTTATACTATTTGGTTGAATAAATTATACTAATAATATATTTACTCATATAGTTCCTCAAGGA…
Myrmeleon_immanis	atgataacaaatttattctcaatatttgatccttcaacaaatataagtttatctcttaattgattaagaacaatattaggattaattataattcctagtatatattgattaattccatctcgatttaatattttatgatttaaaattcttaatacacttcacttagaatttaaaactcttattggatcaccaacatcatatggaagaacttttatctttgtctcattattttcttttattatatttaataattttataggactattcccgtatgtatttactagaactagtcacttagcaataacactagccttagcattacctctctgattgagatttattttatatggatgaattaatcacaccacccatatatttgctcatctagttccccaaggg…
Neochauliodes_bowringi	ATGATAACTAACTTATTCAGAGTTTTTGACCCTAGAACAAGTCTAAACCTATCTTTAAACTGAATAAGTACATTTTTAGGACTAATAATAATCCCCTGCATATATTGAATTTTACCTTCACGATATTCATTTATATGATTTAATATTTTACTCACATTACATAAAGAATTTAAAACACTTCTAGGCCCTAATAGATTCCAAGGATCTACATTTATTTTTATTAATCTATTTAGAATAATTTTATTTAATAATTTTATAGGTCTATTCCCTTATATTTTTACTAGAACTAGTCATTTAACTATAACTTTAACCTTAGCCCTTCCTTTATGATTAAGATTTATAATCTATGGATGAATTAATCACACACAACACATACTTGCTCATTTAGTCCCCCAAGGA…
Neochauliodes_fraternus	atgataacaaacttattctcagtctttgatccctcttcaagctttaatttatcccttaattgattaagaacctttttaggattattaattatccctataatttattgaattttaccaacacgcttttcttttttatggttttctattttaaataccctacataaagaatttaaaactcttttaggaacttctggacactttggctcaacttttatctttattagattattttcaataattttatttaataattttttagggttatttccttatatttttacaagaacaagtcatcttactttaactttaggattagctttacctttatgattatcttttataatttacggatgatttaatcacactcaacatatattagcacatctagttcctcaggga…
Neochauliodes_punctatolosus	ATGATAACTAATTTATTTAGAGTTTTTGACCCTAGAACAAGTTTAAATTTATCCTTAAACTGAATAAGAACATTTTTAGGATTAATGATTATTCCATATATATACTGACTTCTCCCCTCTCGATTTTCTTACTTATGATTTAATATTTTATTCACTTTACATAAAGAATTTAAAACACTCTTAGGACCTAATAGCCTTCAAGGTTCAACATTTATTTTTATTAATTTATTTAGAATAATTTTATTCAATAACTTTTTAGGATTATTCCCGTATATTTTTACGAGAACAAGCCATTTAACTATGACACTCACATTAGCCCTTCCCCTTTGATTAAGATTTATAATTTATGGATGAATTAACCATACACAACATATATTTGCTCATTTAGTCCCTCAAGGA…
Neochauliodes_rotundatus	atgataacaaaccttttttcagtttttgatccttcatcatgctttaacctttctataaattgactaagaacttttattggtttaataattattccaataagattttgattagttcctacacgtttctcctttatctgattttcaattttaaatactttacataaagaatttaaaactcttctaggtcctacaggacacataggatctacttttattttcattagattatttagaataattttattcaataatttcttaggtttattcccatatatttttactagaacaagtcatttaactataacattatctttagctttacctctatgactttcttttataatttttggatgaattaatcatacacaacatatatttgctcacttagttcctcaaggt…
Neoneuromus_tonkinensis	atgataacaaaccttttttcagtttttgatccttcctcatgctttaatctttcattaaattgattaagaactttcattggtttaataattatcccaataagattttgattacttcctacacgattttcttttatttgattctcaattcttaatactttacataaagaatttaaaaccttactaggtcctacagggcatataggatctacttttatttttattagattatttagaataattttatttaataattttttagggttatttccatacatttttacaagaacaagtcacttaactataacattatctttagccctacccttatgactctctttcataatttttgggtgaattaatcacactcaacatatatttgctcatttggtacctcaagga…
Neuronema_laminatum	atgataacaaacttattttctatatttgacccttcaacaaattttaatttatcattaaattgaattagatcaattgttggtattatattaatcccatgcatatactgaattataccaaatcgattctcatgattatgatttaagattttatctacattacataaagaattcaaaactttattaggagtaataagtcacaaaggaagaacatttatttttattaatttattttctataattatattaaataattttataggactattcccctatatttttacaagaacaagtcatataactttaactctttcactagccttacctttatgattaagattcatattatacggatgaattaatcatactaatcatatatttgctcacttagttccacaagga…
Nevromus_exterior	atgataacaaatctattttcagtttttgatccttcttcttgttttaatctctcaataaactgattaagaacttttattggattaataattattcctataagtttttgacttctacctacacgattttcttttatttgattttctattttaaataccttacataaagaatttaaaactttattaggaccgacaggtcatataggttcaacatttatttttattagtttattcagaataatcttatttaataatttccttggattatttccttatatttttactagaacaagtcatttaactataactttatctttagctttacctttatgattatcctttataatttttggatgaattaatcatactcaacatatatttgctcacttagttcctcaggga…
Nymphes_myrmeleonoides	atgataagtaatttattttctatatttgatccatcaactaatctaaatatatcattaaattgattaagatcaatattaggaattataataattccatatttattttgattaattccatcacgattttctttattatgatttaatattttaaatacattacataaagaatttaaaactttattaggattatcaagattaaaaggaagaacttttatttttatttctctttttacatttattatatttaataattttataggattattcccctatgtatttacaagtacaagtcatttaattataacattatctttagcattaccattatgattaagatttataatttatggatgaattaatcatactattcatatatttgctcatttagttcctcaagga…
Thaumatosmylus_sp.	atgataacaaatttattttcagtttttgacccttcaacaagatttaatttatctttaaattgactaagttcattaattggacttttaataattccatatatatattgattactacctaatcgatttatttttctttgaaataaaattctcttaactcttcataaagaatttaaaactttattaggaacttcaagacatccaggatcaacttttatttttgtttctttattttcattaattatatttaataattttataggactatttccatatatttttacaagaactagtcatttaactttaacattaactttagcattacctttatgattaagatttatattatatggatgaattaatcatactcaacatatatttgcccacttagttcctcaagga…
Polystoechotes_punctatus	ATGATAACAAATTTATTTTCTATATTTGACCCTTCAACTAATTTAAATTTATCTTTAAATTGATTTAGTTCAATTTTAGGTTTATTATTAATTCCTTATTTATTCTGATTAATTCCTAATCGTTTTTCATTTTTATGAAATAAAATTTTATTAACATTACATAAAGAATTTAAAACTTTATTAGGTACTACAGGACATTTAGGAAGAACTTTTATTTTCATTTCATTATTTTCTATAATTGTTTTTAATAATTTTATAGGATTATTTCCTTATATTTTTACAAGAACAAGTCATATAACTATAACTTTAGCTCTAGCTTTACCTTTATGATTAAGTTTTATAATTTATGGTTGAATTAATCATACTACTCATATATTTGCACATTTAGTCCCTCAAGGA…
Protohermes_concolorus	ATGATAACAAATCTATTCTCTGTTTTTGATCCTTCATCATCATTTAATTTATCTTTAAATTGACTTAGAACATTTTTAGGATTATTAATTATTCCAATAATATACTGACTTCTTCCAACTCGATTTAATTTTATATGATTTAATATCTTGAATACTTTGCATAATGAATTTAAAACTCTTTTAGGAACTACAGGACACTCTGGCTCAACCTTTATTTTTATCAGTTTATTTAGACTAATTCTCTTTAATAATTTTTTAGGATTATTCCCTTATATTTTTACAAGAACTAGTCATTTAACTTTAACTCTAAGATTAGCCCTACCTTTATGACTTACATTTATAATTTATGGATGAATTAATCATACCCAACATATATTTGCTCATCTAGTCCCTCAAGGA…
Rapisma_xizangense	ATGATAACAAATTTATTTTCAATATTTGACCCTATTACTAATTTTAATTTAAGTTTAAATTGATTAAGATCTTTCTTAGGTTTATTTATTATTCCTTACATTTATTGATTAATCCCTAATCGTTTTATTTTTTTCTGAAATAATATTATAATTACTCTTCATAAGGAATTTAAAATTTTATTGGGGTTAAATAAGCATTTAGGAGGAACATTAATTTTTATTAGTTTATTTTCTTTTATTTTATTTAATAACTTTATAGGATTATTCCCTTATATTTTTACAAGATCTAGCCATTTAACAATAAATTTATCTTTAGCTTTATCTTTATGATTAAGTTTTATAATTTATGGATGATTTAATTATACTAATCATATATTTTCTCATTTAGTACCTCAAGGA…
Rapisma_zayuanum	ATGATAACAAATTTATTTTCAATATTTGACCCTATTACTAATTTTAATTTAAGTTTAAATTGATTAAGATCTTTCTTAGGTTTATTTATTATTCCTTACATTTATTGATTAACCCCTAATCGTTTTATTTTTTTCTGAAATAATATTATAATTACTCTTCATAAGGAATTTAAAATTTTATTGGGGTTAAATAAGCATTTAGGAGGAACATTAATTTTTATTAGTTTATTTTCTTTTATTTTATTTAATAACTTTATAGGGTTATTCCCTTATATTTTTACAAGATCTAGTCATTTAACAATAAATTTATCTTTAGCTTTATCTTTATGATTAAGTTTTATAATTTATGGATGATTTAATTATACTAATCATATATTTTCTCATTTAGTACCTCAAGGG…
Rapisma_sp.	atgataacaaatttattttcaatatttgaccctattactaattttaatttaagtttaaattgattaagatctttcttaggtttatttattattccttacatttattgattaacccctaatcgttttatttttttctgaaataatattataattactcttcataaggaatttaaaattttattgggattaaataagcatttaggaggaacattaatttttattagtttattttcttttattttatttaataactttataggattattcccttatatttttacaagatctagccatttaacaataaatttatctttagctttatctttatgattaagttttataatttatggatgatttaattatactaaccatatattttctcatttagtacctcaagga…
Rhopaea_magnicornis	atgataacaaatcttttttctacttttgacccctcaacatcttttaatttatcattaaattgaataaggactatattaggattaatactaattcctacttcattctgattaatcccatctcgatattcttttatttgaaataaaatcctattaactcttcatattgaatttaaaacattaattggg---aaaaatatttcaggaataactttaatttttatttcattattttctataattgtatttaataattttttaggattatttccatatatttttactagaacaagacatttaactttaactttaactttagccctccctctttgattaagatttataatttatggatgaattaatcatactacgcacatatttgcccatttagtgcctcaaggt…
Sialis_hamata	ATGATAACAAATTTATTCTCAGTATTTGACCCATCAACTAATATAAATTTTTCATTAAATTGATTAAGAACCTTTTTAGGAATTTTATTATTACCTATAAGTTTTTGATTAATACCTATACGATTTAATATTATTTGAATAAATATTATTTATAAACTTCATATAGAATTTAAAATTTTATTAAAT---AATAAAAATTCTGGATCAACATTTATTTTTATTAGATTATTTAGTTTTATTTTATTTAATAATTTTTTAGGGTTATTTCCTTATATTTTTACAAGATCAAGCCATTTAACAATAACATTAACTTTAGCTCTTCCTTTATGACTAAGATTTATAATTTATGGTTGATTTAATCATACTCAACATATATTTGCTCATCTTGTTCCTCAGGGA…
Sialis_sp.	atgataacaaacttattttcagtatttgatccttcaacaaatataaatttttcattaaattgaataagaacatttttaggaattttattattacctataagtttttgattaataccaatacgatttaatattatttgaataaatattatttataaacttcacatagaatttaaaattttactaaat---aataaaaattccgggtcatcatttgtctttattagattattcagatttattttatttaataattttttaggattattcccttatatttttacaagatcaagtcatttaacaataaccttaactttagctctacctttatgattaagatttataatttatggatgatttaatcacacacaacacatatttgcccatcttgttcctcaagga…
Thyridosmylus_langii	ATGATAACTAATTTATTTTCAGTTTTTGACCCCTCAACTAGATTTAGTCTTTCACTTAATTGATTAAGTTCATTTATTGGGTTATTATTAATCCCCTATATATACTGATTATTACCAAACCGTTTCTCTTTCCTTTGAAACAAAATTCTTTCTACTCTTCATAAAGAATTCAAAACTTTATTAGGAACAACTGGACACCCAGGATCTACTTTTATTTTTGTTTCCTTATTTTCGTTAATTATATTTAATAATTTTATAGGGTTATTCCCTTATATCTTTACAAGAACAAGTCATTTAACATTAACTTTAACTTTAGCCTTACCACTTTGGCTAAGATTTATATTATATGGATGAATTAATCATACACAACATATATTTGCTCACTTAGTTCCCCAAGGA…
