# Supplementary material for: Insight into higher-level phylogeny of Neuropterida: Evidence from secondary structures of mitochondrial rRNA genes and mitogenomic data
Source: PLoS One. 2018 Jan 30;13(1):e0191826. doi: 10.1371/journal.pone.0191826 (PMC5790268; doi:10.1371/journal.pone.0191826)
Supplement: S1 File — (ZIP) [file pone.0191826.s011.zip › S1 File/rrnL-SS.phy]

35 1250
Acanthacorydalis_orientalis	UUUUU-GUAAAUUUUAUUGAUAAAAUAAUUUUUAUUAUAGU--AAAUAGUAUUGAAAAAGAAAUUUGAAAAAUU-AGUUUUUAUUUUUAAGUAAUAUUUAUUUUAUGUACCUUUUGUAUCAGGGUUUAUUAAUAAAAAUUUAAUGAAUUUAGAAUUCUCGAAUUAAAAGGAGCUAAUUAAAUAUGAUAUUUUUUGUUUUAUAACAAUUAUAAAUAUUUAUUUAGAAAUGAAAUGUUAUUCGUCUUUUAAAAUAUCUAGUUUUUUAAGAAAUAAAUUUAAUUUAUAUAUUAAUUAUAUAACAAUUUAAUUUAAAAAUAUG-UUGUUAGUUAAUAUAAAUAUAUUAAGGGAUAAGCUUUAAUUUAUUAUAUUAUAAUUUAUA--AUAAUUUAUAUUAAUUG…
Apochrysa_matsumurae	GUUUUUGUAUAUUUUAUAGAUAAAAUAAUUUAAAUAAUAGUAAAA--AGUAUAGUAAUAGAAAUUUGAAAUAUAAUUAAUUAAUAAAAAAGUAAUUUUAAUUUAAUGUACCUUUUGUAUCAGGGUUUAUUAAAAAUAGUCUAAUAAAAUUAGGUAUCUCGAAUUUAAAAGAGCUAAAUUAUUAUUAAAUUUAUUGUAUUAAAAAUAUUUUAAAUAAUAAUUUAGUAAUGAAAAGUUAAUCGUUUUUAAAUAUAUCUAGUUUCUUAAGAAAUGAAUUUAAUUCAUUAUUAAUUUUAUAUAAAUUUAAUUAUAAAAAUU---UAUAUAUUUAAUAAAAAAUUUUUUAGGGAUGAGCUUAAAAAAUUUA---UUAUAAAAUAA-AUUAAAUU-AAAAAGUUA…
Ascalohybris_subjacens	GUUUUUGUAU-UUUU-UAGAUUAAAUAAUUUUAGUAAUAGU--AAAUAGUACAGUGUUGGA--UU-GUUAA-UAAAAAUUUAUAAUUAAAGUAAAUUUAAUUUGUUGUACCUUUUGUAUCAGGGUUUAUUUAUAUUUAAAUAUAUAAUAUAUUUAUCCCGAAUUUGGUAGAGCUAAAUUUAUAUGAAAUUCUUUGUUUCAAAAAAGUUUUUAAUUUAAAUUUAGUAAUGAAAUAUUAAACGGUACCUAAUAUAUCUGGUUUUUCAAGAUUUUAAUUUAAUUAAUUUAUUUAUUUUGCAAUUUGGUUUUGUUAAAAAUUUUUUGCAAUUAAAUAAAAUAUUUUUUUGGGAUAAGCUAAGGAAAUAUUUUUUAUAA---UAAUCUAAUUUUUAAUAAUAAA…
Ascaloptynx_appendiculatus	GUUUUUGUAU-UUUU-UAGAUUAAAUAAUUUUAGUAAUAGUAAAUUU-GUACAGUGAUGGAUAAUAUA-AUGUUUUAUGAUAUAUAAAAAGUAAAAUUAUUUUUUUGUACCUUUUGUAUCAGGGUUUAUUAAUUAUUUAAUAUGAAU-UUAUUUAUCUCGAAUUCAAUAGAGCAAUAAUUUUAAGAAAGUUUUUGUUUCAAAACUAUUUUUAAUAAGGUUAUAGUAAUUAAAUGUUAGUCGUUAUUGAUUAUAUCUAGUUUUUCAAGAAUUAAAUUUAAUUUAUUAUUUUUUUUUUAAUUAUUUUUAUGUUAAAU-UA--AUUAAUUUAAAAUAAAAAGGUUUCUGGGAUAAGCUUGGAAUUUUU--UUUUAUAAAUGUAUUUAAGUUUUUUAUAAUAG…
Chrysopa_pallens	GUUUUUGUAUAUUAUCUAAAUAAAAUAAUAAAAACAAUAGUAUAUU-AGUAUAGUAAUAGAAUAUUGAAAUAUAAUUAAUUAAUUUAAAAGUAAUUUUUAAUUGAUGUACCUUUUGUAUCAGGGUUUAUUAAAUAUAUUAUAAUUAUUUUAUAAAUCUCGAAUUUAAGAGAGCUAAAAUAAUAUGAAAGUUAUUGUAUUAAAAAUAUUUUUAAUAUUAUUUUAGUAAUGAAAAGUUAGUCGUUCUUAAAUAUAUCUAGUUUUUUAAGAAUUGAAUUUAAUUCAUUAUUAAAUUUAUAUUAAUUUAAUUUUUAAAUUU---AAUAUAUUUAAUAAAAAAUUUUUUAGGGAUGAGCUUAAAAAAUUU--AAUUAUAAAUUAAUUAAUGAUAAUAAAAA-UA…
Chrysoperla_externa	GUUGGUGUAUUUUAUAAUAAUAAAAUAAUAUAAACAAUAGU-AUAAUAGUAUAGUAAUAGAAAAUUGAAAUAAUAAUAAUUAAUUAAAAAGUAAUUUUUAUUUAAUGUACCUUUUGUAUCAGGGUUUAUUAAAUAUAUUUUAAGUAAAUUAAAAAUCUCGAAUUUAAGAGAGCUAAAAUAAUAUAAAAGUUAUUGUAUUAAAAAUAUUUUUAAUAUUAUUUUAGUAAUGAAAAGUUAGUCGUUCUUAAAUAUAUCUAGUUUUUUAAGAAAUGAAUUUAAUUCAUUAUUAAUUUUAUAUUAAUUUAAUUAAUAAAU-UU--AAUAUAAAUUAAUAAAAAUUUUUUAGGGAUGAGCUUAAAAAAUUUU-UAUUAUAAAUUUAUAAAAUA-AUAAAAAA-UA…
Chrysoperla_nipponensis	GUUAGUGUAUUUUAUAAAAAUAAAAUAAUUUAAACAAUAGU-AUAUUAGUAUAGUAAUAGAAAAUUGAAAUAUAAUUAAUUAAUUAAAAAGUAAUUUUAAUUUAAUGUACCUUUUGUAUCAGGGUUUAUUAAAUAUAUUUUAAGUAUAUUAAAAAUCUCGAAUUUAAGAGAGCUAAAAUAAUAUAAAAGUUAUUGUAUUAAAAAUAUUUUUAAUAUUAUUUUAGUAAUGAAAAGUUAGUCGUUCUUAAAUAUAUCUAGUUUUUUAAGAAAUGAAUUUAAUUCAUUAUUAAUUUUAUAUUAAUUUAAUUA---UUAAAUUUAAUAUAAAUUAAUAAAAAUUUUUUAGGGAUGAGCUUAAAAAAUUU--UAUUAUAAAUUUA-U-AAAAUAAUAAAAAAUA…
Micromus_angulatus	GUUAUUGUAUAUUUUAUAAAUUAAAUAUUUUUUAUAAUAGU--AAAUUGUAUAGUAAUAGAUUUUUGAAAUAAAUUUUAUUAUAAAAAAAGUAAAUUUAUUUUAUUGUACCUUUUGUAUCAGGGUUUAUUAAAAAUAUUUUUUAUAAAAAAGAAAUCUCGAAUUUAAAAUAGUUAAAAUUAUAAAAAAUAUAUUGUAGUAAAAAUAUUUUUAAUAUAAUUUUAGUAAUGAAAUGUUAAUCGUUUUUAAAUAUAUCUAGUUUUUUAAGAAAUGAAUUUAAUUCAUAUAUUUUAUAAAAUUUAUUUAUUUUUUAUAAAUAA-AUUUAUUUAAAUAUAAAAAUUUAAAGGGAUGAGCUUUUAAAUUUUAUUUUAUAAUUUAUA-UUAAAUUAUUAAAAUUAA…
Corydalus_cornutus	UUUUU-GUAUAGUUUAUAGAUUAAAUAAUUUUUAUUAUAGU--AGAUAGUAUUGUGGAAGAAAUUUGAAAAAUU--GUUUUUAUUUAAAAGUAAAAUUUAAUUUUUGUACCUUUUGUAUCAGGGUUUAUUAAUUAAGAAUUAAUGAU-UUAAUAUUCUCGAAUUAAAAGGAGCUAAUAAAUUAUGAUAGUUUUUGUUUUAUAACAAUUAUUAAUUAUUUAUUAGUAAUGAAAUGUUAUUCGUCUUUUAAGAUAUCUAGUUUUUUAAGAAAUAAAUUUAAUUUAUAUAUUAUUUAGAUAAUUAUUUUAUUUAAUAAUUAA-UUAUUAUUUAAUAUAAAUAUAUUAAGGGAUAAGCUUUAAUAUAUUA-AUUAUAAUUUUUU--UAUUAUAUUAUUAAUUG…
Cucujus_clavipes	UUUUUAUUAUAUUGAAAGAAAAAAUUUAUUAUUAUUAUAGUGAAUU-AGUAUUGUGGGAGAAUAUUUUUAU--------AUUAAAAAUAAGAAAAUUUUAAAUAUUGUACCUUGUGUAUCAGGGUUGAUUAAGUAAAAAUUAA-AGAUUUAAUUUUCUCGAAUUUAAAAGAGUUAAUAAUUUAUAAAUUUUAUUGUAGAAUAAAUAUUUUUAAUUAAUUAUUAGUAAUGAAACGUUAUUCGUUUUUAAAUAUAUCUGGUUUUUAAAGAAAUUAAUUUAAUUAGAUUUUUAUUUAUUAUUAGAUUAAUUUUUUAAUUU---AAUUUUAUAAAAGUUUAUAUUUUUAGGGAAAAGCUUGAAAAUAAAU-UUUUAUAAGUUUAUAAAUUUUAUAUAAAA-UG…
Ditaxis_biseriata	AUUUAAGUAUUUUUUAAUAAAAAAAUAAUUUUAGUAAUAGUUUAA--AGUAUAGUAUUAGAAUUUUGAAAUAAAAUUAUUUAUAUAGAAAGUAAAUUUAAUUUAUUGUACCUUUUGUAUCAGGGUUUAUUAAAUAAUAUUUGUUUUUAAUAAAUUUCUCGAAUUAAAGAGAGUUAAAAUAAUAUUUAAGUUAUUGUAUUAAAAAUAUUUAUAAUAUUAUUUUAGUAAUGAAAUGUUAGUCGUUCUUUAAUAUAUCUAGUUUUUUAAGAAUUAAAUUUAAUUUAAAUAAUUUUGUAUAAUUAAUUUUAUUAAUAAAGUUA-AUUAUUUUUAUUAUAAAAUUUUUUAGGGAUAAGCUUGAAAAAUUA--UUUUAUAAAUUUAUUAAAUUGAUUAAAUAUAA…
Dysmicohermes_ingens	GUUUUUGUAUUUUUUGAAGAUAAAAUAAAUUUUAUUAUAGU---GAAAGUAUUGAGAAAGAAAAUUGAAAUAUUAUGAAAUUUUUUAAAAGUUGUAUUAAUUUUAUGUACCUUUUGUAUCAGGGUUAAUUAAAAAAUAAUUAAAUAUUUUAAUUUUCUCGAAUUUAAGAGAGCUAAUUUAUUAUAAAAGUUAACGUAGUAUAGUUAUUUUAAAUAAUUUGUUAGUAAUGAAAUGUUAUUCGUUCUUAAAUAUAUCUAGUUUUUUAAGAAAUAAAUUUAAUUUAUAUAUUAUUAAUAAAAAUUGUUAAAUAAAUAAUAAUUUUUUAUAUUAAUAUAAAUAUAUUAAGGGAUAAGCUUUAAUUUAUUA-UCUAUAAUUAAAU--UAAUAUAAAUUAAAUUG…
Epacanthaclisis_banksi	GUUUUUGUAU-AUAU-UAGAUUAAAUAAUUUUAGUAAUAGU-UAAUUAGUACAGUGAUGGAAUUUUGAUAUAAUUAUUUUUAUUUAUAAAGUAAAAUUUAAUUUUUGUACCUUUUGUAUCAGGGUUUAUUUAAAUUUAAAUAUUAAUAAUAUUAUUCUCGAAUUUAAUAGAGCUAAAAUUUUAUGAAAUUUAUUGUUACAAAAAUAUUUUUAAUAAAAUUUUAGUAGUGAUACGUUAAUCGUUAUUAAAUAUAUCUAGUUUUUCAAGAAUUAUAUUUAAUUUAUUAAUUUUAGUUUCAUAAUUUUUUUUUAUUAAGUUA-AUGAA-CUUUAAUUAAAGGAUCUUAGGGAUAAGCUUGGGAUUUUU--AAUUAUAAAUUUAUAAAGUUUUAUUAUAAUAG…
Libelloides_macaronius	GUUUAUGUAU-UUAU-UAGAUUAAAUAAUUUUAGUAAUAGUAUAUU-AGUACAGUGUUGGGUUGUUUAGAUAAAUUUUAUUAUAAGAAAAGUAGAUUUAAUUUGUUGUACCUUUUGUAUCAGGGUUUAUUAAUAUUUAAAUAUGAAUUAUAUUUAUCCCGAAUUUGGUAGGGCUAAAUUUAUAUGAAAUUCUUUGUUUCAAAAAGGUUUUUAAUUUAAUUUUAGUAAUGAAAUAUUAAACGGUACCAAAUAUAUCUGGUUUUUCAAGAUUUAAAUUUAAUUUAUUUAUUUUUAUUACAUUAUUUUUAAUAUAAAAU-UAGUUGUAUUUAAAUAAAACAUUUUUUGGGGAUAAGCUCAGAAAAUAU---UUUAUAAUCAUG-UUGGUUUUUAAAAAUUAA…
Chrysoperla_nipponensis_EMHAU	GUUAGUGUAUUUUAUAAAAAUAAAAUAAUUUAAACAAUAGUAUAU-UAGUAUAGUAAUAGAAAAUUGAAAUAUAAUUAAUUAAUUAAAAAGUAAUUUUAAUUUAAUGUACCUUUUGUAUCAGGGUUUAUUAAAUAUAUUUUAAGUAUAUUAAAAAUCUCGAAUUUAAGAGAGCUAAAAUAAUAUAAAAGUUAUUGUAUUAAAAAUAUUUUUAAUAUUAUUUUAGUAAUGAAAAGUUAGUCGUUCUUAAAUAUAUCUAGUUUUUUAAGAAAUGAAUUUAAUUCAUUAUUAAUUUUAUAUUAAUUUAAUUAUUAAA---UUUAAUAUAAAUUAAUAAAAAUUUUUUAGGGAUGAGCUUAAAAAAUUU-UAUUAUAAAUUUAU---AAAAUAAUAAAAAAUA…
Mongoloraphidia_harmandi	AUUAA-GUAUAUUU-AAGAAAAAUUUUAUAAUUAUUAUAG-AUAAU-AGUAUUGUGAAAG---AAUUAAUU-U---AAA--UUUUAAAAAGUAAAUUUAAUUUGUUGUACCUUUUGUAUCAGGGUUUAUUUAAAAUAGUUUUGU--AUUAAUAUUUCUCGAAUUUAAAAGGGUUAAUCUUAUAAUGAUU-UAUUGUAAAAUAAAUACAUUUAAUAUAAUAUUAGUAGUGAAAAGUUAUUCGUUUUUAAUUAUAUCUAGUUUUUUUAGAAUUAAAUUUAAUUUAGUUAAUUUUUUUAUGU-UA-------UGUUUAUUUAUACA-UAUUUAUUAAUAAAGAUUUAAGGGUUAAGCUUUUUAUUUUUU-UUAAAUAUUUAGU-AAAAUUUUUAUAAA--UA…
Myrmeleon_immanis	UUUUU-GUAA-UUUU-UUGAUUAAAUAAUAUUAGUUAUAGU-AAAUUAGUACAUUAAUGGAAAUUUGAAAUAUUAUUUAUUAAUUUAAAAGUAAAUUUAUUUUAUUGUACCUUUUGUAUCAGGGUUGAUUAAAAAUAAAAUAUUAAUGAUAUUUAUCUCGAAUUUAAAAGAGCUAAACUAUUAUGAGGUUUUUUGUGGCAAAAAGAUUUUAAAUAAUAAUUUAGUAAUUAGACGUUAGUCGUUUUUAAAUGUAUCUAGUUUUUCAAGAAUUGAAUUUAAUUUAUUUAUUUACAUUUCAUUAUUUUAAUUAUUUA-GUUUAUUGAAUUGUAGAUAAAAAAAUUUUAGGGAUAAGCUUAAAAUUUUU----UUAUAAGAUUA--AUUUUUGUAGUAAAUAA…
Neochauliodes_bowringi	UUUUA-GUAUAUUUUAUAGAAAAAAUAGUAUUUAUUAUAG---AAAUAGUAUUGUGAAAGAAAAUUGAAAUAUUAUGAAUUUAUUUUAAAGAAAUAUUUAUUUUAUGUACCUUUUGUAUCAGGGUUUAUUAAAUAAGUUUUAUUUAUUAUAAAUUUCUCGAAUUUAAAAGAUUUAAUAAAUUAUAAAAGUUAAUGUUGAAUAAUUAUUUUUAAUGAUUUAUUAGUAAUGAAAUGUUAUUCGUUUUUAAAUAUAUCUAGUUUUUUAAGAAAUGAAUUUAAUUCAUAUAUUUUUAAUAUAAAUUUUUAUUUUUAGAAU-UGUUUAUUUAUAAAUAUAAAUAUAUUAAGGGAUAAGCUUUAAUUUAAA-AUCUAUAAUUUUAU-AAUAUUAAGUAUAAA-UA…
Neochauliodes_fraternus	UUUUU-GUAAAUUUUAUUGAUAAAAUAAUUUUUAUUAUAGU--AAAUAGUAUUGAAAAAGAAAUUUGAAAAAUU-AAUUUUCAUAAAUAAGUAAUAUUAAUUUUAUGUACCUUUUGUAUCAGGGUUUAUUAAUUAAAAUUUAAUGAAUUUAAAAUUCUCGAAUUAAAAGGAGCUAAUUAAAUAUGAUAUUUUUUGUUUUAUAACAAUUAUAAAUAUUUAUUUAGAAAUGAAAUGUUAUUCGUCUUUUAAAAUAUCUAGUUUUUUAAGAAAUAAAUUUAAUUUAUAUAUUAAUUAUAUAACAAUUUAAUUUAAAAAUAUG-UUGUUAAUUAAUAUAAAUAUAUUAAGGGAUAAGCUUUAAUUUAUUAUAUUAUAAUUUAUA--AUAAUUUAUAUUAAUUG…
Neochauliodes_punctatolosus	UUUGA-GUAUAUUUUAUAGAAAAAAUAAUAUUUAUUAUAG---AAAUAGUAUUGUGAAAGAAAGUUGAAAUAUUAUGAAUUUAGUUAAAAGAAGUAUUUAUUUUAUGUACCUUUUGUAUCAGGGUUUAUUAAGUAAGAUUUAUUUAUUAUAAAUUUCUCGAAUUUAAAAGAUUUAAUAAAUUAUAAAAGUUAAUGUUGAAUAAUUAUUUUUAAUAAUUUAUUAGAAAUGAAAUGUUAUUCGUUUUUAAAUAUAUCUAGUUUUUUAAGAGAUGAAUUUAAUUCAUAUAUUUUUUAUAUAAAUUAUUAUUUUUAUAAUAA-UUUAUUAAUUAAUAUAAAUAUAUUAAGGGAUAAGCUUUAAUUUAAA-GUCUAUAAAUUUAU-UUCAUUAAAUAUAAA-UG…
Neochauliodes_rotundatus	GUUUUUGUAUUAUUUAAAGAUAAAAUAAUUUUUAUUAUAGU-AAAUUAGUAUUGAAAAAGAAUUUUGAAAAAUUUAUUAUUUAAUUAAAAGUAAUAUUUAUUUUAUGUACCUUUUGUAUCAGGGUUUAUUAAUUAAAGAUUAAUGAUUUUAUGAUUCUCGAAUUUAAAGGAGCUAGUUUAAUAUGAUAGUUUAUGUGUUAUAAUAAUUAUAAAUAUUAAAUUAGUAAUGAAACGUUAUUCGUCUUUAAAGAUAUCUAGUUUUUUAAGAAAUAAAUUUAAUUUACAUAUUAAUAAUAUAAUGUUUUUUAUUUAAAAAUUAAUUAUUUGUUAAUAUGAAUAUAUUAAGGGAUAAGCUUUAAUUUAUUG-GGUUAUAAUUUUAUAAAUUUAAGAAUUAAUUG…
Neoneuromus_tonkinensis	AUUUUUGUAUUAUUUAAAGAUAAAAUAAUUUUUAUUAUAGU-AAAUUAGUAUUGAUAAAGAAUUUUGAAAAAUUAAUUAUUUAAUUAAAAGUAAUAUUUAUUUUAUGUACCUUUUGUAUCAGGGUUUAUUAAUUAAAGGUUAAUGAUUUUAUGAUUCUCGAAUUAAAAGGAGCUAGUUUAGUAUGAUAGUUUAUGUGUUAUAAUAAUUAUAAAUAUUAAAUUAGUAAUGAAAUGUUAUUCGUCUUUUAAUAUAUCUAGUUUUUUAAGAAAUAAAUUUAAUUUACAUGUUAAUAAUAUAAUAUUUUUUAUUUGAAAAUUAAUUAUUUAUUAAUAUGAAUAUAUUAAGGGAUAAGCUUUAAUUUAUUA-AAUUAUAAUUUUAUAAGAGUAUAAAUUAAUUG…
Neuronema_laminatum	GUUAAUGUAUUAUUUAUAAAUUAAAUAAUUUUAGUAAUAGU-AAAUU-GUAUAGUGAAAGAUUUUUGUAAUAAAUAUUUUUAAAUAAAAAGUAAAUUUUAUUAAUUGUACCUUUUGUAUCAGGGUUUAUUAAUUUUUAUUUUAAAAUUUAAAAGUUCUCGAAUUUAAGAGAUUUAAAAUUAUAUAAAAUUUAUUGUUGUAAAAAUAUUUUUAAUGUAAUUUUGGUAAUGAAAUGUUAUUCGUUCUUAAAUAUAUCUAGUUUUUAAAGAAAUGAAUUUAAUUCAUAUAUUAAAUUAUAUU-AUUUUUUUUUAAAAAAA-AUAAUUUAUUUAAUAUAAAAAUUUUUGGGGAUUAGCUUAAAAAUUUUA-AUUUAAAAAAUAUUAUUAAAUUAUAAAAAUAA…
Nevromus_exterior	UUUUUUGUAUUGUUUAAAGAUAAAAUAAUUUUUAUUAUAGU-AAAGUAGUAUUGAUAAAGAAUUUUGAAAAAUAAAUAAUUUAUUGGAAAGUAGUAUUUAUUUUAUGUACCUUUUGUAUCAGGGUUUAUUAAAUAAGAGUUAAAAAUUUUAAUGCUCUCGAAUUUAAAGGAGCUAAUUUUAUAAGAUAGUUUAUGUUUUAUAAUAAUUAUAAAUAUAAAAUUAGAAAUGAAAUGUUAUUCGUCUUUUAAGAUAUCUAGUUUUUUAAGAAAUAAAUUUAAUUUAGAUAUUAAUAAUAUAAUAUUUUUUAUUUAAAAAUUAAUUAUUUAUUAAUAUUAAUAUAUUAAGGGAUAAGCUUUAAUUUAUAA-AAUUAUAAUUAUU-UAAUAAAUAAAAUUAAUG…
Nymphes_myrmeleonoides	GUUUUU-UAUUUUGUAUAAAUUAAAUAAUUUUAGUAAUAGUAAAUU-AGUAUAGUAAUAGAAAAUUUAUAUAAAUUAU-AUAUUUAAAAAGUAAAAUUAAUUUUUUGUACCUUUUGUAUCAGGGUUUAUUAAAAUUAUAUUAUAAAAUUUAAUAUUCUCGAAUUUUAAAGAGUUAAUUUAUUAUAAAAGAUAUUGUUGAAUAAAUAUAUUUAAUAAUAAAUUAGUUAUGAAAUGUUAUUCGUUUUAAAAGAUAUCUAGUUUUUUAAGAAUUGAAUUUAAUUCAGUAUUUUAUUUUUAUUAAUUUAUUUUGUUAAAUU---AAUAAAUUUAAUAUAAAAUUUUUAAGGGAUUAGCUUUAAAAAUUA--AAUUAUAAAAAUUUUAUUAUAAAAAAAUA-AA…
Thaumatosmylus_sp.	GUUUA-GUAU-UUUUUAAAAAAAAAUAAUUUUAGUAAUAGUUUAUA-AGUAUAGUAAUAGAAAAUUGAAAUAAUUUAAA--AUAGGAUAAGUAAAUUUUAUUUAUUGUACCUUUUGUAUCAGGGUUGAUUAAAAAGUUAAUAAAAAUUUUAUUAAUCUCGAAUUUAAGAGAGUUAAAAAUUUAUAAAAGUUACCAUGUUAAAGUUAUUUUUAAUAAGUUUUUAGUAAUGAAAAGUUAGUCGUUCUUAAAUAUAUCUAGUUUUUAAAGAAAUGAAUUUAAUUCAGAUGAUAUAUUUAAUUAGUUUAUUUUUUUAAAAAUA-AUUUAAUAUAUUAUUAAUAUUUUAAGGGAUUAGCUUUAAAAUAUA-AAUUAUAAAUUUAUA-AAAAUGUUAAAAAAUUG…
Polystoechotes_punctatus	UUAUU-GUAAAUUUUAUUGAUAAAAUAAUUUUAGUAAUAGUAAAAU-AGUAUAGAAAUAGAAAUUUGAAAUAAAUUUAUUUAUAAAUAAAGUAAUUUUAAUUUAAUGUACCUUUUGUAUCAGGGUUUAUUAAAAAAAAAUUAUUAAAAAUAAUUUUCUCGAAUUUAAGAGAGCUAAAAUUUUAUGAAAUUUAUUGUAUCAAAAUUAUUUUAAAUAAAAUUUUAGUAAUGAAACGUUAGUCGUUCUUAAAUAUAUCUAGUUUUUUAAGAAAUGAAUUUAAUUCAGAUAUUUUUUUUAUUUAAAUUUUCUUUUAAA-GUAUUAUUUAAAAAAAUAUUAAAAUUUUUAGGGAUUAGCUUAAAAAUUUU--GCUUAUAAAUAAAAAUAAUUAAUAAAAAU-AA…
Protohermes_concolorus	UUUUU-GUAAUGUUUAAUGAUCAAAUAAUUUUUUUUAUAG---AAGUAGUAUUGAAAAAGAAAAUUGAAAU-UUU-UUUUUUAUAAAAAAGUAGUAUUAAUUUUAUGUACCUUUUGUAUCAGGGUUUAUUAAAAAAGAGAUAAUUAUAUUAUGUU-CUCGAAUUUAAAGGGGCUAAAUUAUUAUGAGAGUUUUUGUGUUAUAAAAAUUUUGAAUAAUAAUUUAGAAAUGAAAUGUUAUUCGUCUUUAAAUAUAUCUAGUUUUUUAAGAAAUAAAUUUAAUUUAUAUAUUGAUUAAUUAAUUUUUUUAUUUUAAAAUAAA-UUAAUAAUUAAUAUAAAUAUAUCAAGGGAUAAGCUUUGAUUUAUU-GAAUAUAAUUAAUAUAAAUAGUGAUUAAU--UG…
Rapisma_xizangense	UUUUU-GUAAAUUUUAUUGAUAAAAUAAUUUUAGUGAUAG-AAAAAUAGUAUAGUAAUAGA--AUUUAAUUAUUUAUAAUUAUUAAAAAAGUAAUAUU-AUUUUAUGUACCUUUUGUAUCAGGGUUUAUUAAAAAAAAAUUAAGAAGUUUAAUUAUCUCGAAUUUAAAAGAGUUAAAGUUUUAUAAAAUUUAUUGUUAUAAAAAUAUUUUAAAUAAAAUUUUAGUAAUGAAAUGUUAUUCGUUUUUAAAUAUAUCUAGUUUUUUAAGAAGUGAAUUGAAUUCAGAUAUUUUUUUAAAGAAAUUUAUUUAAAAUAAUAUAAUUUGGAAAAAAUAUUAAAAAUUUUAGGGAUUAGCUUAAAAUUUU-AUU-UAUAAAAAAAA---UAAAUAAAAAAAAUAA…
Rapisma_zayuanum	UUUUU-GUAAAUUUUAUUGAUAAAAUAAUUUUAGUGAUAG-AAAAAUAGUAUAGUAAUAGA--AUUUAAUUAUUUAUAAUUAUUAAAAAAGUAAUAUU-AUUUUAUGUACCUUUUGUAUCAGGGUUUAUUAAAAAAAAAUUAAGAAGUUUAAUUAUCUCGAAUUUAAAAGAGUUAAAGUUUUAUAAAAUUUAUUGUUAUAAAAAUAUUUUAAAUAAAAUUUUAGUAAUGAAAUGUUAUUCGUUUUUAAAUAUAUCUAGUUUUUUAAGAAGUGAAUUGAAUUCAGAUAUUUUUUUAAAGAAAUUUAUUUAAAAUAAUAUAAUUUAGAAAAAAUAUUAAAAAUUUUAGGGAUUAGCUUAAAAUUUUAUUUAUAAAAAAAAAUAAAU----AAAAAAAAUAA…
Rapisma_sp.	UUUUU-GUAAAUUUUAUUGAUAAAAUAAUUUUAGUGAUAG-AAAAAUAGUAUAGUAAUAGA--AUUUAAUUAUUUAUAAUUAUUAAAAAAGUAAUAUU-AUUUUAUGUACCUUUUGUAUCAGGGUUUAUUAAAAAAAAAUUAAGAAGUUUAAUUAUCUCGAAUUUAAAAGAGUUAAAGUUUUAUAAAAUUUAUUGUUAUAAAAAUAUUUUAAAUAAAAUUUUAGUAAUGAAAUGUUAUUCGUUUUUAAAUAUAUCUAGUUUUUUAAGAAGUGAAUUGAAUUCAGAUAUUUUUUUAAAGAAAUUUAUUUAAAAUAAUAUAAUUUGGAAAAAAUAUUAAAAAUUUUAGGGAUUAGCUUAAAAUUUUAUUUAUAAAA-AAAAUAAAU----AAAAAAAAUAA…
Rhopaea_magnicornis	GUAUUAAUAAAGAAUACAGUAAAAUAAUUAUAAUUAAUAGUAUAG--AGAUAGAAGAUUGAAAUAU-AAUUA------AAUUAGUUAGAAGAAGAAUUAAAUUUUUGUACCUUGUGUAUCAGGGUUUAUUAAAAAAUACUUAGUUAAUUUAAUAAUCUCGAAUUAUAAAGAGCUAAUAUUAUAUAAAUUUAAUUGUGACAUAAUUUUUUAUAAUAUAAUAUUAGAAAUGAAACGUUAGUCGUUUUUUAAGAUAUCUAGUUUUUUAAGAAAUAAAUUUAAUUUAGUUAAUCUAAUGUUUUGUAUUUCAUUAGUAGUAU---AAAAUUAGUUUAAAUAAUAUUUUAAGGGAUAAGCUUUAAAAUAAAA-AUUUAUAAUUGGUUUUAUAUUAAAAGAUU-UG…
Sialis_hamata	AUUUUUGUAUAUUUUAUAGAUAAAAUAAUUUUUAUAAUAGUUUA--UUGUAUUGAGAAAGAAUAUUGAAAUAUAUUGAAAUUUUUAUAAAGUAAAAUUUAUUUUUUGUACCUUUUGUAUCAGGGUUUAUUAAAUAAAAUUUAUUUAUAAUAAAUUUCUCGAAUUUAAAAGAUCUAAUAUUUUAAUAAAUUUAUUGUAAUAUAAAUAUUUUAAAUAAAAUAUUAGUAAUGAAAUGUUUUUCGUUUUUAAAUUUAUCUAGUUAUUUAAGAAAUAAAUUUAAUUUAUAUAUUAAUUUUACAUGAUUUUUAUUUAUAAAUUUA-UUGUAAUUUAAUAUAAAUAAUAUAAGGGAUAAGCUUUAUAUUAAUU-UUUAUAAUUUAAU--UUUUUUAGGAUAAUUUA…
Sialis_sp.	AUUUUUGUAUAUUCUAUAGAUAUAAUAAUUUUAAUAAUAGU-UGAUU-GUAUUGAAAAAGAAUAUUGAAAUAUAUUGAAAUUUAUUAAAAGUAAAAUUUAUUUUUUGUACCUUUUGUAUCAGGGUUUAUUAAAUAAUAUUUAUUUAUAAUAAAUUUCUCGAAUUUAAAAGAUCUAAUAUUUUAAUAAAUUUAUUGUAAUAUAAAUAUUUUAAAUAAAAUAUUAGUAAUGAAAUGUUUUUCGUUUUUAAAUUUAUCUAGUUAUUUAAGAAAUAAAUUUAAUUUAUAUAUUAAAUUUACUUUAUUUUUAUUUAUU-AAUUUAUAGUAAUUUAAUAUAAAUAAUAUAAGGGAUAAGCUUUAUAUUAAU--UUUUAUAAUUUUU-AUUUUUAAAUAUAAUUUA…
Thyridosmylus_langii	GUUAA-GUAUUUUUUAAAAAGUUAAUAAUUUUAGUUAUAGUUUAAA-AGUAUAGUAAUAGAAAUUUGAAAUAUGAGAAAUUAUUUAAAAAGUAAAUUUGAGUUAUUGUACCUUUUGUAUCAGGGUUGAUUAAAAAAUAAAUAAAAAU-UUAUUUAUCUCGAAUUUAAGAGAUCUAAAGAUUUAUGAAAGUUAACGUAUUAAAGUUAUUUUAAAUAAAUUUUUAGUAAUGAAAAGUUAUUCGUUCUUAAAUAUAUCUAGUUUUUAAAGAAAUGAAUUUAAUUCAGAUAGUAUCAAAGAUUUUUUUGUUUAAAAAAU-UU--AAUUUUUAUACUAUUAAAAUUUUAAGGGAUUAGCUUUAAAAUUAU--AAUUAUAAAUUUAUUUUUAUAAUAAAAAAUUG…
