# Supplementary material for: Insight into higher-level phylogeny of Neuropterida: Evidence from secondary structures of mitochondrial rRNA genes and mitogenomic data
Source: PLoS One. 2018 Jan 30;13(1):e0191826. doi: 10.1371/journal.pone.0191826 (PMC5790268; doi:10.1371/journal.pone.0191826)
Supplement: S1 File — (ZIP) [file pone.0191826.s011.zip › S1 File/rrnL.phy]

35 1303
Acanthacorydalis_orientalis	AATTTTCTTCATATTATAAAAAATTTTTTAAATATTTGGTCCTTTCGTACTAAAATATTTTATATAATAAAGGATAGAAACCAACCTGGCTCACGCCGGTTTGAACTCAAATCATGTAAAGATTTAATGGTCGAACAGACCAAAAATTTAAACTTCTACACCTAAATTAATCTTTAATTCAACATCGAGGTCGCAAACTCTTTTATCGATTAGAACTCTCTAAAAAAATTACGCTGTTATCCCTAAGGTAACTTAATCTTTTAATCATTATTAATGGATCAAATATTCATAAATTAATGTTTTTA-TTATATAAAGTTTACTAAATTTATTTATCACCCCAATACAATAATTTATAAAATAAAAATTTATATTTAACTAAATATTATTAAATTATTAAT…
Apochrysa_matsumurae	AATATTATTCTTTTATTAAAAATTATTTTCAATATTTGGTCCTTTCGTACTAAAATATTTTTATAAATTAAGGATAGAAACCGACCTGGCTCACACCGGTCTGAACTCAAATCATGTAAAAATTCAAAGGTCGAACAGACCTAAACTCTAAACTTCTGCATCTGAAATAACTTTTAATTCAACATCGAGGTCGCAATCTTTTTTATCGATAAGAACTCTCTAAAAAAATTACGCTGTTATCCCTAAGGTAACTTAATCTTATAATCAATATTATTGGATCATAAATTCATAAATCAATGTATAAATATATGAAAAGTTTATTTAATTTTCCTATCACCCCAATAAAATATTTATAATATTATTATTAATTATTTTTCTAACCTAAAATAAAATTATTAA…
Ascalohybris_subjacens	AATTGTAATCAATAATAAAAAAATATTTTCCCTAAATGGTCCTTTCGTACTAAATCAAGGTAATTAATTAAGGATAGAAACCGACCTGGCTCACGCCGGTCTGAACTCAAATCATGTAAAGATTTAAAGGTCGAACAGACCCATTCTCCAAGCTTCTGCACCCAGAAATATCTTTAATTCAACATCGAGGTCGCAATCTTCATTATCGATTAGAACTCTCCAATAAAATTACGCTGTTATCCCTAAGGTAACTTATTCTAATAATCAATAATAATGGATCAAAAATTCATAAATTAATGTTTTTACACTTTAAGAGTTAAATTAATCTTAATGTCACCCCAACAAAATAAACTTTTGTATAAAAAATAATTTTTCTCTATAAATTTTTATATAAAAGTC…
Ascaloptynx_appendiculatus	AATTTTATTCAAAAAACAAAAAATAATTTTCCTAAATGGTCCTTTCGTACTAATTAAGGATAATAAATTAAGGATAGAAACCGACCTGGCTCACGCCGGTCTGAACTCAAATCATGTAAAAATTTAAAGGTCGAACAGACCTATAATTTAAGCTTCTGCACTTAAAAATTTTTTTAATTCAACATCGAGGTCGCAAACTTTATTATCAATAAGAACTCTCCAATAAAATTACGCTGTTATCCCTAAGGTAACTTATTCTAATAATCAACAATATTGGATCAAAAATTCATAAATTAATGTAATTCATATAAAAGAGTTTAATTAATCTTTATGTCACCCCAACAAAATATTAAACTATATTTAACTAGTTTTTA------ACAATTAAATAAAATTTAA…
Chrysopa_pallens	AATATTATTCAAAAATTAAAATATTATTTAAATATTTGGTCCTTTCGTACTAAAATATTTTAATTAATTAAGGATAGAAACCGACCTGGCTTACGCCGGTCTGAACTCAAATCATGTAAAGATTCAAAGGTCGAACAGACCTAAACTCTAAACTGCTACATCTGAAATAACCTTTAATTCAACATCGAGGTCGCAATCTTTTTTATCGATATGAACTCTTTAAAAAAATTACGCTGTTATCCCTAAGGTAACTTAATCTTATAATCACTAAAAATGGATCAATTAATCATAAATAAATGTTTATACATAAAAAAAGTTAATTAAATTTTCCTATCACCCCAATAAAATATTTTATTAAAATTTATTAATTATTTTACTATTTTATAAATATAAATAAAA…
Chrysoperla_externa	-ATATTATTCAAAATTAAAAATATTATTTAAATATTTGGTCCTTTCGTACTAAAATATTTTAATTAATTAAGGATAGAAACCGACCTGGCTTACGCCGGTCTGAACTCAAATCATGTAAAGATTCAAAGGTCGAACAGACCTAAACTCTAAACTGCTACATCTGAAATAACCTTTAATTCAACATCGAGGTCGCAATCTTTTTTATCGATAAGAACTCTCTAAAAAAATTACGCTGTTATCCCTAAGGTAACTTAATCTTATAATCACTAAAAATGGATCAATTAATCATAAATCAATGTTTATATATAAAAAAAGTTTATTTAATTTTCCTATCACCCCAATAAAATAATTATATTAATTTTATTAATTATTTATCTATTTTATAAAATTAAACAAAT…
Chrysoperla_nipponensis	AATATTATTCAAAATTAAAAATATTATTTAAATATTTGGTCCTTTCGTACTAAAATATTTTATTTAATTAAGGATAGAAACCGACCTGGCTCACGCCGGTCTGAACTCAAATCATGTAAAGATTCAAAGGTCGAACAGACCTAAACTCTAAACTGCTACATCTGAAATAACCTTTAATTCAACATCGAGGTCGCAATCTTTTTTATCGATAAGAACTCTCTAAAAAAATTACGCTGTTATCCCTAAGGTAACTTAATCTTATAATCACTAAAAATGGATCAATTAATCATAAATCAATGTTAATAAATAAAAAAAGTTTATTAAATTTTCCTATCACCCCAATAAAATAATTATATTAATTTTATTAATTATTTTTCTATTTTATAAAATTAAATAAAT…
Micromus_angulatus	AATAATATTCAATATTTAAAAAATATTTTTAATATTTGGTCCTTTCGTACTAAAATATTTTATTTAATTAAAGATAGAAACCGACCTGGCTTACACCGGTCTGAACTCAAATCATGTAAAGATTCAAAGGTCGAACAGACCTAAACTTAAAACTGCTACATTTAAAATAACCTTTAATTCAACATCGAGGTCGCAATCTTTTTTATCGATAAGAACTCTTTAAAAAAATTACGCTGTTATCCCTAAGGTAATTTAATCTTTTAATCAATATTATTGGATCAATTATTCATAAATAAATGTTTAAAAATAAAAAAAGTTTATTAAATTTTTTAATCACCCCAACCAAATTTAACTTATTTTTAAAAATAATATTTTACTTAAATTTATAAAAATAAATTA…
Corydalus_cornutus	AATATTATTCTTACTATAAAAACTTTTTTAAATATTTGGTCCTTTCGTACTAAAATATTTTAACTTATTAAGGATAGAAACCAACCTGGCTTACGCCGGTTTGAACTCAAATCATGTAAAGATTCAATGGTCGAACAGACCAAAAACTTAAACTTCTACACCTAAATTAATCTTTAATTCAACATCGAGGTCGCAAACTTTTTTATCGATATGAACTCTCTAAAAAAATTACGCTGTTATCCCTAAGGTAATTTAATCTTATAATCACTAAAAATGGATCAATAATTCATACATTAATGTTTATA-TTTTATAAAGTTTATTAAATTTATTTATCACCCCAATAAAATAATTCCTTACCTAAAAACTTCTATC-AACCAATTATTTATAAATAAAAAAT…
Cucujus_clavipes	AATATAATTCAAACTTTAAATTCTAAATTCAATATTTGGTCCTTTCGTACTAAAATACTAATATTATCTAAAGATAGAAACCAACCTGGCTCACACCGGTTTAAACTCAGATCATGTAAAATTTCAATAGTCGAACAGACTAAAAAACTTAGCTTCTACACCAAATTTAAATTTTAATCCAACATCGAGGTCGCAAACTTTTTTTTCGATAAGAACTCTCTAAAAAAATTACGCTGTTATCCCTAAGGTAATTATTTCTTTTAATCA-TATAAACGGATCAAAAATTCAAATATAATTGTTTAAATATAAAAAAAGTTAAATAAATTTTTCAATCACCCCAACTAAATAATTAAAAATAAATTAAATTTAAAAA--CCAAAAAAAAATAAATTATTAAT…
Ditaxis_biseriata	ATTAATATTCAAAATTTTAAAAATATTTTAAATATTTGGTCCTTTCGTACTAAAATATTAAATTATATTAAGGATAGAAACCAACCTGGCTTACACCGGTTTGAACTCAAATCATGTAAAGATTCAAAGGTCGAACAGACCTAAACTTTAAACTTCTACACCTAAAATAATCTTTAATTCAACATCGAGGTCGCAATCTTTTTTATCGATATGAACTCTTTAAAAAAATTACGCTGTTATCCCTAAGGTAACTTAAATTTTTAATCAATAATAATGGATCAACTATTCATAAATCAATGGTATTAAATAAAAAAAGTTTTATAAATTTTCCTATCACCCCAATAAAATAATTTTTAAATAAATAATTAATTAATAACTA-AATATTATTTAATTTAAAT…
Dysmicohermes_ingens	ATTATTATTCTATTAAAAAAAAATATTTTTAATATTTGGTCCTTTCGTACTAAAATATTATTTTTATTTAAGGATAGAAACCAACCTGGCTTACACCGGTTTGAACTCAAATCATGTAAAGATTTAATGGTCGAACAGACCAAAATTTTAAACTTTTGCACCTAAATTTACCTTTAATTCAACATCGAGGTCGCAATCTTTTTTATCGATAAGAACTCTCTAAAAAAATTACGCTGTTATCCCTAAGGTAACTTAATCTTATAATCAATAATATTGGATCAATTATTCATAAATCTATGTTAATT-TATAAAAAAGTTTATTAAATTTTTTAATCACCCCAATTAAATAATTTTATTTATAATAAATAAATTATTTCAATAATTAAATATAAATATAAT…
Epacanthaclisis_banksi	AATTTTATTCGAC-ATAAAAAAATTTTTTTTATAATTGGTCCTTTCGTACTAAATCATAATATCAAATTAAGGATAGAAACCGACCTGGCTCACGCCGGTCTGAACTCAAATCATGTAAAGATTTAAAGGTCGAACAGACCTATAACTCAAGCTTCTGCACTCAAGAACTTCTTTAATTCAACATCGAGGTCGCAAACTTTATTATCAATAAGAACTCTCCAATAAAATCACGCTGTTATCCCTAAGGTAACTTATTCTAATAATCAATAATAATGGATCAAAATTTCATTAATTAATGTTAAATTTTTAAAAGAGTTAAATATATCTTCCTGTCACCCCAACAAAATAAACAATTTATTAAAAAAAAAATTTTATCTATAATTTTCTAATAAAAAATC…
Thaumatosmylus_sp.	AATATTATTCTAATTTAAAAATCTAATTTATATATTTGGTCCTTTCGTACTAAAATATATTACATAATTAAGGATAGAAACCGACCTGGCTCACACCGGTCTGAACTCAAATCATGTAAAGATTTAAAGGTCGAACAGACCTAACATTTAAACTTCTGCATCTAATATAATCTTTAATTCAACATCGAGGTCGCAATCTATTTTATCGATAAGAACTCTCTAAAAAAATTACGCTGTTATCCCTAAGGTAACTTAATTTTTTAATCAATATTATTGGATCAATAATTCATACATCAATGTAATTAAATAAAAATAGTTTATTAAATTTTCTAGTCACCCCAACCAAATATTATTATAAATTAAAACTTTATTT-ATCTAATTTATTAATTTAAATAAAA…
Libelloides_macaronius	AATTTTATTCAAAAACTAAAAAATATTTCCCCTAATTGGTCCTTTCGTACTAAATAAAGGTATTTTATTAAGGATAGAAACCGACCTGGCTCACGCCGGTCTGAACTCAAATCATGTAAAGATTTAAAGGTCGAACAGACCCATTCTCTGAACTTCTGCACCCAGAAATATCTTTAATTCAACATCGAGGTCGCAATCTTCATTATCGATTAGAACTCTCCAATGAAATTACGCTGTTATCCCTAAGGTAACTTATTCTAATAATCACTAATAATGGATCAAAAATTCATTAATCTATGTAATAATAATTCAAGAGTTAAATTAATCTTAATGTCACCCCAACAAAATAAATTTTGTAATAAAAAATAATTATATACTAAAATTTTTAATTATTAAATT…
Chrysoperla_nipponensis_EMHAU	AATATTATTCAAAATTAAAAATATTATTTAAATATTTGGTCCTTTCGTACTAAAATATTTTATTTAATTAAGGATAGAAACCGACCTGGCTCACGCCGGTCTGAACTCAAATCATGTAAAGATTCAAAGGTCGAACAGACCTAAACTCTAAACTGCTACATCTGAAATAACCTTTAATTCAACATCGAGGTCGCAATCTTTTTTATCGATAAGAACTCTCTAAAAAAATTACGCTGTTATCCCTAAGGTAACTTAATCTTATAATCACTAAAAATGGATCAATTAACCATAAATCAATGTTAATAAATAAAAAAAGTTTATTAAATTTTCCTATCACCCCAATAAAATAATTATATTAATTTTATTAATTATTTTTCTATTTTATAAAATTAAATAAAT…
Mongoloraphidia_harmandi	-------------AATAAAAATTTAATTAATATATTTGGTCCTTTCGTACTAAAATATATAATATTCTAAAAGATAGAAACCAATCTGGCTCACGCCGATTTGAACTCAAATCATGTAAGAATTTAAAGGTCGAACAGACCTAATCATTTAACTTTTTCACCAAATATTTTTCTTAATTCAACATCGAGGTCGCAAACTATTTTATTGATTAGAACTCTCCAAAATAATAACGCTGTTATCCCTAAGGTAATTTAATCTTTTAATTTAAATCTTAAGATCAAAATTTCATTTATTAATGAATATTTATATAAAAAGTTTAATAAATTTTTCTATCACCCCAATAAAATTAAAAAAAAATAATAATATTAATATAACTTATAAAATACTATAAAAACTTT…
Myrmeleon_immanis	AATTTTATTCAATAGAAAAAAAATTTTTCCCATAATTGGTCCTTTCGTACTAAATAATGATTAATAATTAAGGATAGAAACCGACCTGGCTCACGCCGGTCTGAACTCAAATCATGTAAAGATTTAAAGGTCGAACAGACCTATACTTAAAGCTTCTGCACTCTAAAATTTCTTTAATTCAACATCGAGGTCGCAAACTTTGTTATAGATATGAACTCTCCAACAAAATTACGCTGTTATCCCTAAGGTAACTTATTCTAATAATCAATAATAATGGATCAAATAATCATAAATCAATGTTTAAAATTTAAGAAAGTTATATTAATTTCCCTGTCACCCCAACAAAATATAATATTATTTATAAAAAAATATTTTACTATATAAATATAAATAAAAATA…
Neochauliodes_bowringi	AATAACATTCAATTTTAAAAAATTATTCCAAATATTTGGTCCTTTCGTACTAAAATATTTTATATTTTTAAAGATAGAAACCAACCTGGCTCACGCCGGTTTGAACTCAAATCATGTAAAGATTTAATGGTCGAACAGACCAAAATTTTAAACTTCTACACCTAAATTAACCTTTAATTCAACATCGAGGTCGCAATCTTTTTTATCGATATGAACTCTCCAAAAAAATTACGCTGTTATCCCTAAGGTAACTTAATCTTATAATCACAAAAAATGGATCAATTTTTCAAAAATTATTGTTCATTTCTAAAAAAAGTTTATTAAATTTTTTAATCACCCCAACTCAATATTACAAAATTTAAAAATAAATTTAATTCCAAAAATTATTAAAAAATTAAA…
Neochauliodes_fraternus	AATTTTCTTCATATATCAAAAAATTTTTTAAATATTTGGTCCTTTCGTACTAAAATATTTTATATAATAAAGGATAGAAACCAACCTGGCTCACGCCGGTTTGAACTCAAATCATGTAAAGATTTAATGGTCGAACAGACCAAAAATTTAAACTTCTACACCTAAATTAATCTTTAATTCAACATCGAGGTCGCAAACTCTTTTATCGATTAGAACTCTCTAAAAAAATTACGCTGTTATCCCTAAGGTAACTTAATCTTTTAATCATTATTAATGGATCAAATATTCATAAATTAATGTTTTTA-TCATATAAAGTTTACTAAATTTATTTATCACCCCAATACAATAATTTATAAAATAAAAATTTATATTAAACTAAATATTATTAAATTATTAAT…
Neochauliodes_punctatolosus	AATATTATTCAATTATAAAAAATTATTTTAAATATCTGGTCCTTTCGTACTAAAATATTTTAATTAATTAAAGATAGAAACCAACCTGGCTCACGCCGGTTTGAACTCAAATCATGTAAAGATTTAATGGTCGAACAGACCAAAATTTTAAACTTCTACACCTAAATTAACCTTTAATTCAACATCGAGGTCGCAATCTTTCTTATCGATAAGAACTCTCCAAAAAAATTACGCTGTTATCCCTAAGGTAACTTAATCTTTTAATCACAAAGAATGGATCAATTATTCAAAAATCAATGTTAACTAATAAAAAAAGTTTATTAAATTTTTTAATCACCCCAATTCAATATATTAACTAATAAAAATCAATCTA-TACTAAAAATTATTAAAAATTAATA…
Neochauliodes_rotundatus	AATAATATTCTCAAAAAAAAAAATTTTCTAAATATTTGGTCCTTTCGTACTAAAATATTTTATTTTATTAAGGATAGAAACCAACCTGGCTCACGCCGGTTTGAACTCAAATCATGTAAAGATTTAATGGTCGAACAGACCAAACATTTAAACTACTGCACCTAAATTAATCTTTAATTCAACATCGAGGTCGCAAACTTTTTTATCGATAAGAACTCTCTAAAAAAATTACGCTGTTATCCCTAAGGTAACTTAATCTTCTAATCACTAATAATGGATCAATCATTCATAAATTAATGTTTTTA-TTAAATAAAGTTAATTAAATTTAATTATCACCCCAATAAAATATTAATATTACTAAAAATGTTTTTTTTTCTAATAAAAATTAAAAATAAAAA…
Neoneuromus_tonkinensis	AATACTATTCTTAAAAAAAAAACTTTTTTAAATATTTGGTCCTTTCGTACTAAAATATTTTATTTTATTAAGGATAGAAACCAACCTGGCTCACGCCGGTTTGAACTCAAATCATGTAAAGATTTAATGGTCGAACAGACCAAACATTTAAACTACTGCACCTAAATTAATCTTTAATTCAACATCGAGGTCGCAAACTTTTTTATCGATAAGAACTCTCTAAAAAAATTACGCTGTTATCCCTAAGGTAACTTAATCTTTTAATCACTAATAATGGATCAATTATTCATAAATTAATGTTTTTA-TTAAATAAAGTTAACTAAATTTAGTTATCACCCCAATAAAATACTATTATCATTAAAAATATTTTTTTCTCCAATAAAAATTAAAAATAAAAA…
Neuronema_laminatum	AATAATATTCCTAAAATAAAAATTTTTTTAAATATCTGGTCCTTTCGTACTAAAATATTTTATTTTTTTAAAGATAGAAACCGACCTGGCTCACACCGGTCTGAACTCAAATCATGTAAAGATTTAAAGGTCGAACAGACCTAAACTTTAAACTTCTACATTTAAAATAACCTTTAATTCAACATCGAGGTCGCAATCTTTTTTATCGATAAGAACTCTCTAAAAAAATTACGCTGTTATCCCTAAGGTAATTTAATCTTATAATCAATAAAATTGGATCAATAATTCAAAAATTAATGGTTTTTAAAAAAAAAAGTTTATTTAATTTTTTAATCACCCCAATCAAATAAAATTCTAATAAATTAATTATAATAAACTAATTATAATTTAATAAAATAT…
Nevromus_exterior	AATATAATTCTAAAAATAAAAACTTTTTTAAATATTTGGTCCTTTCGTACTAAAATATTTTATTTTATTAAGGATAGAAACCAACCTGGCTCACGCCGGTTTGAACTCAAATCATGTAAAGATTTAATGGTCGAACAGACCAAACATTTAAACTACTACACCTAAATTAATCTTTAATTCAACATCGAGGTCGCAAACTCTTTTATCGATAAGAACTCTCTAAAAAAATTACGCTGTTATCCCTAAGGTAACTTAATCTTTTAATCACTAATAATGGATCAATTATTCATAAATTAATGTTTTAA-TTAAATAAAGTTAAATAAATTTAGTTATCACCCCAATAAAATATTTCTATAAATAAAATTATTTATTTACCTAATAAAAAATATTAATAAAAA…
Nymphes_myrmeleonoides	AATATTATTCAATATATATAAATTATTTCTTATATTTGGTCCTTTCGTACTAAAATATAATAATTAATTAAGGATAGAAACCGACCTGGCTTACGCCGGTCTGAACTCAAATCATGTAAAGATTTAAAGGTCGAACAGACCTATTCTTTAAACTTCTACATTTAAAAATTTCTTTAATTCAACATCGAGGTCGCAATCTTTTTTATCGATATGAACTCTCTAAAAAAATAACGCTGTTATCCCTAAGGTATCTTAATCTTATAATCATTAAAAATGGATCAATTAATCATAAATTTATGTTTTTAAATAAAAAAAGTTTTATTAATTTTTCTATCACCCCAATAAAATAATTAATTTTATAATATTAAATTAATTACTATTAAATATTATAAATATAAT…
Polystoechotes_punctatus	TCTATTATTCAATTTATAAAAATTATTTTTAATATTTGGTCCTTTCGTACTAAAATATTTTTTTTAATTAAGGATAGAAACCGACCTGGCTCACGCCGGTCTGAACTCAAATCATGTAAAGATTCAAAGGTCGAACAGACCTAAACTCTAAACTTCTGCATCTGAAATAACCTTTAATTCAACATCGAGGTCGCAATCTTTTTTATCGATATGAACTCTTCAAAAAAATTACGCTGTTATCCCTAAGGTAACTTAATTTTTTAATCAATATAATTGGATCATTTATTCATTAATTTATGTTTATATTTAAAAAAAGTTTTATAAATTTTTTTGTCACCCCAACAAAATAATAATTCATTTTATAATTATTTAAATTTCTATTTTTTATAAAATTATTAT…
Protohermes_concolorus	AATATTATTCAATTTTAAAAAAATTTTTTAAATATTTGGTCCTTTCGTACTAAAATATTTTATATAATTAAGGATAGAAACCAACCTGGCTCACGCCGGTTTGAACTCAAATCATGTAAAGATTTAATGGTCGAACAGACCAAAATTTTAAACTTCTACACCTAAATTAACCTTTAATTCAACATCGAGGTCGCAAACTTTTTTATCGATATGAACTCTCTAAAAAAATTACGCTGTTATCCCTAAGGTAACTTAATCTTATAATCACTATTAATGGATCAAATATTCATAAATTAATGTTTATA-TTAAATAAAGTTTACTAAATTTATCTATCACCCCAATAAAATAATTAATAAATTAATATAAATTAATTTACTATTTAATAATAAAATATTAAT…
Rapisma_xizangense	AATATTATTCATATTTTAAAAAATTTTTTATATATTTGGTCCTTTCGTACTAAAATATATTTATTAATTAAGGATAGAAACCAACCTGGCTTACACCGGTTTGAACTCAAATCATGTAAAGATCTAAAGGTCGAACAGACCTAAACTTTAAACTTCTTCATTTAAAATAATCTTTAATTCAACATCGAGGTCGCAATCTTTTTTATCGATAAGAACTCTTCAAAAAAATTACGCTGTTATCCCTAAGGTAACTTAATCTTTTAATCATTATTATTGGATCAACTATTCATTAATCTATGTTTTATTTTAAAAAAAGTTTTATAAATTTTTTCATCACCCCAATGAAATAATAAATTATTTAATAATATATTTAATTCAACTTATAAATTAAATTTTTAT…
Rapisma_zayuanum	AATATTATTCATATTTTAAAAAATTTTTTATATATTTGGTCCTTTCGTACTAAAATATATTTATTAATTAAGGATAGAAACCAACCTGGCTTACACCGGTTTGAACTCAAATCATGTAAAGATCTAAAGGTCGAACAGACCTAAACTTTAAACTTCTTCATTTAAAATAATCTTTAATTCAACATCGAGGTCGCAATCTTTTTTATCGATAAGAACTCTTCAAAAAAATTACGCTGTTATCCCTAAGGTAACTTAATCTTTTAATCATTATTATTGGATCAACTATTCATTAATCTATGTTTTATTTTAAAAAAAGTTTTATAAATTTTTTCATCACCCCAATGAAATAATAAATTATTTAATAATATATTTAATTCAACTTATAAATTAAATTTTTAT…
Rapisma_sp.	AATATTATTCATATTTTAAAAAATTTTTTATATATTTGGTCCTTTCGTACTAAAATATATGTATTAATTAAGGATAGAAACCAACCTGGCTTACACCGGTTTGAACTCAAATCATGTAAAGATCTAAAGGTCGAACAGACCTAAACTTTAAACTTCTTCATTTAAAATAATCTTTAATTCAACATCGAGGTCGCAATCTCTTTTATCGATAAGAACTCTTCAAAAAAATTACGCTGTTATCCCTAAGGTAACTTAATCTTTTAATCATTATTATTGGATCAACTATTCATTAATCTATGTTTTATTTTAAAAAAAGTTTTATAAATTTTTTCATCACCCCAATGAAATAATAAATTATTTAATAATATATTTAATTCAACTTATAAATTAAATTTTTAT…
Rhopaea_magnicornis	AATAATATTCACAATATAATAAATTTTATAAATATTTGATCCTTTCGTACTAAAATATTTAACTTATTTAAAGATAGAAACCAACCTGGCTCACGCCGGTTTAAACTCAGATCATGTAAAATTTCAAAGGTCGAACAGACCTAATATTTTAGCCCCTACACCAAAAATTAATTTTAATCCAACATCGAGGTCGCAAACTCTTTTTTCGATTAGAACTCTCAAAAAAAATTACGCTGTTATCCCTAAGGTAATTTAATCTTATAATCGTAAAATACGGATCATTTATTCATACATTAATGATTTTCTATAAAAAAAGTTTATTCAATTTTTCTGTCACCCCAACAAAATACAAAATACAAAATATTATTCTTTA-TACTAATTAAATAATTTATATTTTA…
Sialis_hamata	AATATAATTCATTTTATAAAATATAATTTATATATTTGGTCCTTTCGTACTAAAATATATTAAATAATTAAAGATAGAAACCAATCTGGCTTACGCCGATTTGAACTCAAATCATGTAAGAATTTAATAGTCGAACAGACTAAAATTTTAAACTTCTACACCTAAAATTACTCTTAATTCAACATCGAGGTCGCAATCTTTATTATCGATATGAACTCTCCAATAAAATTACGCTGTTATCCCTAAGGTAACTTAATCTTTTAATCAATAAAATTGGATCATTTTTTCATAAATTAATGGTTTTAAAAATAAAAAGTTTAATAAATTTTTATATCACCCCAATAAAATAATTTAAATATTAATAAATATTATAATTCTAAAATTTTTTAATATTTTAAA…
Sialis_sp.	AATATAATTCATCACTTAAAATATAATTTATATATTTGGTCCTTTCGTACTAAAATATATTAAATAATTAAAGATAGAAACCAATCTGGCTTACGCCGATTTGAACTCAAATCATGTAAGAATTTAATAGTCGAACAGACTAAAATTTTAAACTTCTACACCTAAAATTACTCTTAATTCAACATCGAGGTCGCAATCTTTATTATCGATATGAACTCTCCAATAAAATTACGCTGTTATCCCTAAGGTAACTTAATCTTATAATCAATAAAATTGGATCATTTATTCATAAATTAATGTTTATAAAAATAAAAAGTTATATAAATTTTTACATCACCCCAATAAAATAATTTAAATATTAATAAATATTATAATTCTAAAATTTTTTAATAATTAAAA…
Thyridosmylus_langii	AATATTATTCTCTTAAAAAAATTTTTTTTATATATTTGGTCCTTTCGTACTAAAATATATTCTTTAATTAAGGATAGAAACCGACCTGGCTCACGCCGGTCTGAACTCAAATCATGTAAAGATTTAAAGGTCGAACAGACCTAACATTTAAACTTCTGCATCTAATATAATCTTTAATTCAACATCGAGGTCGCAATCTATTTTATCGATAAGAACTCTCTAAAAAAATTACGCTGTTATCCCTAAGGTAACTTAATTTTTTAATCAATATTATTGGATCAATAACTCATTCATCAATGGAATAAAATAAAAATAGTTAATTAAATTTTCTAGTCACCCCAACCAAATATTTTATAAAACTAATTTTTTAAAA-ATCTAAATAATTAATAATACTTTAA…
