# Supplementary material for: Insight into higher-level phylogeny of Neuropterida: Evidence from secondary structures of mitochondrial rRNA genes and mitogenomic data
Source: PLoS One. 2018 Jan 30;13(1):e0191826. doi: 10.1371/journal.pone.0191826 (PMC5790268; doi:10.1371/journal.pone.0191826)
Supplement: S1 File — (ZIP) [file pone.0191826.s011.zip › S1 File/rrnS-SS.phy]

35 784
Acanthacorydalis_orientalis	UAAUAAUUUAUUAUUUUUAUAUUUUAUAUGUAAGUUUUUGCGGGAAUUAUUUUUAUUCUUUAUGAAUAUUAAUU--AUUU--UUAAUCGCAGUAUUUGAUAUUAAUAAUUAAAGAAAUUUAGAAUUAGUAAUAAAUAAUAGUAUAGGUUAAUUUUGUGCCAGCAUCCGCGGUUAUACAAAAUAUACAAAUAAAUUUUAUUAUUAUAUAGUUAAUUG-------UUAAUAAUAUAAAGUAGAAUAAAAAUUUU-AAGGUGAAAUUUAAAGUUUAAUUUUAUAUAAUUAAUUU---UAUGAAGCUAUUAAAAUUUAAUUAUAAACUAGGAUUAGAUACCCUAUUAU----UUAAAAUGUAAAUAAAUUAAAUAUGGUAGUAAUAGAUAUAAUCUUGAAACU…
Apochrysa_matsumurae	UAAUAAUUUAUUAAAUUUUUAAAUUACAUGUAAAUUUUUGUAUGAAUAAAAGUAUUUCUUGAAGA-AAAUAUUAG--UAU------UCGCAGUAUAAAAUAUUAAUUAUAAAAGAAAUUUUGAAUUGGUAAUAAAUUUUAGUAUAGGAUAAAUUUGUGCCAGCAUCUGCGGUUAUACAAAUUAUAUAAAUAAAUGUUAUUAGUUUAUAGUUAAUUGAAUA--AUAAAUAUUAUAAG------UUAUUAAUUUUAAGGUUAAAUUUAAAUUAAUAAAUAAAAAGAUGUUA-----UAUGAAGCUAUUAAAAUUUUAUAAUAAACUAGGAUUAGAUACCCUAUUAU--UAAAAUUAAAUAAAAUAA---ACUGAGGUAGUAAUAGUUAUAUUCUUGAAACU…
Ascalohybris_subjacens	UUAUUUUUAUUAU-AAUAAUGUUUUACAUGUAAAUUUUAGUGGGAAUU-AAUUUAUUUUU------AAUAAAAA-GA-UUUUUUAUUCGCAGUAUUUAGUAUUAAAUAUAUAAGUAAUUUUGAUUUGGUAAUUAUUUUUAGUACAGGAUAAAUUUGUGCCAGCAUCUGCGGUUAUACAAAUUAUACAAAUAAAAUAUUUUGGUUUAUAGUUAAUUGGU-----UUAAAAAAAUUAAUU----UUUUAUUUUU-UAGGUGAAAUUUAAUUAUUAAA-UUUUUA--AA--A--UU-UUUGAAGCUGUGAAAUUUUUUUAUUAAACUAGGAUUAGAUACCCUAUUAU----AAAAAAUGUUAAUGUAAAGACCUGGGUAGUAAUAGAUAAGAUCUUGAAACC…
Ascaloptynx_appendiculatus	UUUUAUUUUGUUAUUAUUAUGUUUUACAUGUAAAUUUUUGUGUGUUUAAUUUUAUUUUUUAAUAAAAUAAGAUUG---AU-UUUAUUCGCAGUAUU-UUAUAUUAAUAUAAAGGUAGCUUUGAUUUGGUAAUAAUUAUUAUUAUAGGAUAAAUUUGUGCCAGCAUCUGCGGUUAUACAAAUUAUAAAAAUAAAAUUUAUUGGUUAGUAGUUAUUUAUUAGUUAAAUUUUA--UU--------AAUAAAAUAUUUAGGUGAAAUUAAUUUUUUAUA-GUAAAGAUUUAUAUUUUAUAAGAAGCUACAAAAUUUUUUUAAAAGACUAGGAUUAGAUACCCUAUUAUAAAGUGUAAAUAU----GA----ACCAGGGUAGUAUUAGAUAAGAUCUUCAAACC…
Chrysopa_pallens	UUAUAAUUUAUUAAAUUUAUAUUUUACAUGUAAAUUUUUGUAUGAAUAAAUAAAAUUCUUAAAG--AAUAAAAUUA-UAU------UCGCAGUAUUUAACAUUAUUUAUUAAAGAAAUUUUGAAUUAGUAAUAAAUUUUAAUAUGGGAUAAAUUUGUGCCAGCAUCUGCGGUUAUACAAAUUAUAUAAAUAAAUAAAAUUAGUUAAUAGUUAAUUUAUAAUUAAAUUUUAAU----------AUAUUAAUUUUAAGGUUAAAUUUUUAAUAAUAUUUAAUAAAAUAUUUUUU--UUUGAAGCUAAUGAAAUUUUAUAAUAAACUAGGAUUAGAUACCCUAUUAU--UAAAAUUAAAUAAAUUUAA--AUUAAGGUAGUAAUAGAUAUAUUCUUGAAACU…
Chrysoperla_externa	UUAUAAUUUAUUAAAUUUAUAUUUUACAUGUAAAUUUUUGUAGGAUUAAAUAAAAUUCUUAAAG--AAUAAAAUUA-UUA----A-UCGCAGUAUUUAAUAUUAAUAAUAAAAGAAAUUUUGAAUUGGUAAUAAAUUUUAAUAUAGGAUAAAUUUGUGCCAGCAUCUGCGGUUAUACAAAUUAUAUAAAUAAAUAUAAUCAGUU-UUAGUUAAUUGUUUA--UUAAUUAUAAUAAA------AUAUUAAUUUUAAGGUUAAAUUUUAAUUAAUAUUUAUAUAUAUAUAUAAUUAUUUGAAGCUAAUAAAAUUUUAUAAUAAACUAGGAUUAGAUACCCUAUUAU--UAAAAUUAAAUAAUAAAAA--ACUUAGGUAGUAAUAGUUAUAUUCUUGAAACU…
Chrysoperla_nipponensis	UUAUAAUUUAUUAAAUUUAUGUUUUACAUGUAAAUUUUUGUGUGAUUAAAUAUAAUUCUUAAAG--AAUAAAAUUA-UAU------UCGCAGUAUUUAAUAUUAAUAAUAAAAGAAAUUUUGAAUUGGUAAUAAAUUUUAAUAUAGGAUAAAUUUGUGCCAGCAUCUGCGGUUAUACAAAUUAUAUAAAUAAAUAAAAUCAGUUUUUAGUUAAUUGAUUA--UUUAAUAUGAUAAA------AUAUUAAUUUUAAGGUUAAAUUUUAAUUAAUAU-UAAAAUUAAUUAGAUUA-UUUGAGGCUAAUGAAAUUUUAUAAUAAACUAGGAUUAGAUACCCUAUUAU--UAAAAUUAAAUAAUAUAAA--ACUUAGGUAGUAAUAGAUAUAUUCUUGAAACU…
Micromus_angulatus	UAAAAAUUUAUUUAAUUUAUAUUUUACAUGUAAAUUUUUGUAUGAAUUAU-UUAUAUUUUAAAAAAAUAUAUAUGUAUAUAUAUAAUCUCAGUAUUUAAUUUUAAAAAUAAAAGAAAUUUUGAUUUAGUAAUAAAUUAUAUUAUAGGAUAAUUUUGUGCCAGCAUCUGCGGUUAUACAAAUUAUGAAAAUAAAUUAUUUUAGUUUAUAGUUA-UUUAAUAU-UUUAAUAAAAUUAAAA----AUUAAAUUUU-UAGGUUAAA-UUAAAAUUUAAUAUUAAUUUUUAAUAAAAAUAAUAAAGCUAUUAAAUCUUUAAAAUAAACUAGGAUUAGAUACCCUACUAUAAA--UGUAAUAUAUUAAAA---ACUUAGGUAGUAUUAGAUAUAAUCUUGAAACU…
Corydalus_cornutus	UGAUAAUUUAUUAUUUUUAUAUUUUAUAUGUGAGUUGUUGCGGGAAGUAUUUUUAUUUUUAAUAAAUAAGAAUU-GAUUU--UUAAUCGCAGUAUUUAAAAUUAAUAAUUAAAGAAAUUUAGAAUUAGUAAUAGAUAAUAGUAUGGGUUAAUUUUGUGCCAGCAUCCGCGGUUAUACAAAAUAUACAAAUGAAUUUUAUUAUUAUGUAGUUAAUUGAUUUAU-UAUAAA-UA------AGA-UUAUAAAUUUUAAGGUGAAAUUUAAAUUUAUUUAAUAUUUAUAAGAAGAUUAUAUGAAGCUAUUAAAAUUUAUUAAUAAACUAGGAUUAGAUACCCUAUUAU----UUAAAAUGUAAAGUUGUAAAUU-UGGUAGUAGUAGUUAAAGUCUUGAAACU…
Cucujus_clavipes	UUGAAAUUAAGUUUAAUUAUGAUUUAUAUGUAAAUAUACGUGGG-AUGGAAUUAAAUUUUAAAUA-GAUUUAAGUGAUAU-UUUAUACGCAGUAAAUGAUUUGAAUAAUUAAGGAAAUUUAGAUUUAGUAAUAAUUAAAAAUAUUAACAAAUAUUGUGCCAGCAGUUGCGGUUAUACAAAUAAUGUAAUUUAAUUUUUUUAGUAAAAAUU-AAUUU-------UAAUAUAAGUUAAUUUUAUAUUAAGUUUUUUAGGUGAAAUUUUAAUUUAAUUA---AAAAUUUAUUAGAUUGAUGAAGUUAAGAAAUUUAAUUUAUAGACUAGGAUUAGAUACCCUAUUAUAAAUGUAAAUUUAU-U-------UCUGGAUUAGUAUUAGUUAUGUUCUUGAAAAU…
Ditaxis_biseriata	UAUAAAUUUAUUUAAUUUUAAUUUUACAUGAAUAUUUUUGUGGGAAUUAAUUUAGUUUUUAA--AAAAUUAAUUUA-UUU----AUUCUCAGUAUUUAAUUUUAAUAAUAAAAGAAAUUUUGAAUUGGUUAAAAAUUUUAGUAUAGGAUAAAUUUGUGCCAGCAUCUGCGGUUAUACAAAUUAUAUAAAUAAAUUAUAUUAGUAAAUAAUUAAUUAUCUAUUAUUUAUUAAAAAGA------UUUUAAAUUUAAAGGUAAAAUUUUAAUUUUUACAUUAUUUAUAAAAAGUAA-AUUGAAGUUAUUAAAUUUUUA-AUUAAACUAGGAUUAGAUACCCUAUUAUUAAAAUGUAAAUUGAUAU-----ACUGAGGUAUUAGUAGUUAAAUUCUUUAAACU…
Dysmicohermes_ingens	UAAUAAUUUAUUAAUUAUAUAUUUUACAUGUAAAUUUUUGUGUGAAUUUAUAAUUUUUC--UUAAUGAAAUUU---AUAUUAUUAUUCUCAGUAUUUGAUUUUAUAAAUUAAAGAAAUUUAGAUUUAGUAAUAAAAUUUAGUAUAGGUCAAUUUUGUGCCAGCAUCCGCGGUUAUACAGAAUAUAUAAAUGAAUUUUAUUAUUUUAUAGUUAAUGAUUUAUUA--AUU--UAUU--------AUUUAUUAAU-AAGGUGAAAUUUUAUUUUUAAU-UUUAUA--AAUU-AAUU-UUUGAAGCUAUUAAAGUUUAAUAAUAAACUAGGAUUAGAUACCCUAUUAU----UUAAAAUGUAAAAAAAAGAAUU-AGGUAGUAAUAGUUAAAGUCUUGAAACU…
Epacanthaclisis_banksi	UUAAAUUUUACUAUAACUUUGGUUUACAUGUGAAUUUUUGUGUGAAUAA-UUAUUAUUUUAAAUAAAUUUUUAUUUU-AU------UCGCAGUAUUUGAUAUUGAAUAUUGAGGUUACUCAGAUUUGGUAAAAGGUGA-AGUACAGGAUAAAUUUGUGCCAGCAUCUGCGGUUAUACAAAUUGUACAAGUAAAAUUUUUUGGUGGAUAGUUAAUUUUUUUUGAAGGUUUAUA----------AAUAAAUUUUUUAGGUGAAAUUUAUUAUUAAAUACUUUUUAUAAU-------AAUGAAGCUGUGAAAUUUUUUUCUAAAACUAGGAUUAGAUACCCUAUUAU----UAAAAAUGUAAAUUU--UAACCAAGGUAGUAAUAGAUAUGAUCUUGAAACC…
Libelloides_macaronius	UUAUUUUUUAUUAUAAUAAUAUUUUACAUGUAAAUCUUUGUGUGGACUAGCUUAUUUUU-AA-AUAAUUAGGCUUA--ACAUUUAUUCGCAGUAUUUGAUAUUAAAUAUAGAAGAAAUUCUGAUUUGGUAAUUAUUUUUAGUAUAGGACAAAUUUGUGCCAGCAUCUGCGGUUAUACAAAUUAUGCAAAUAAAACUUUUUGGUUAAUAGUUAAUUUUU-----AACAAAAAAUUAUU-----UAUUAAUUUUUUAGGUGAAAUUUUAAUAUUUAU-UUAUAUUUUUAUAAAUUAUUUGAAGCUAUGAAACUUUUUUAUUAAACUAGGAUUAGAUACCCUAUUAUAAAAAGUGUCAAUAUAAGA----ACCUGGGUAGUAAUAGAUAAGGUCUUGAAACC…
Chrysoperla_nipponensis_EMHAU	UUAUAAUUUAUUAAAUUUAUGUUUUACAUGUAAAUUUUUGUGUGA-UUAAAUAUAGUUCUUAAAGAAUAAAAUU----AU---UAUUCGCAGUAUUUAAUAUUAAUAAUAAAAGAAAUUUUGAAUUGGUAAUAAAUUUUAAUAUAGGAUAAAUUUGUGCCAGCAUCUGCGGUUAUACAAAUUAUAUAAAUAAAUAAAAUCAGUUUUUAGUUAAUUGAUUA--UUUAAUAUGAUAAA------UAUUAAUUUU-AAGGUUAAAUUUUAAAUUAAUA-UUAAAAUUAAUUAGAUU-UUUGAGGCUAAUGAAAUUUUAUAAUAAACUAGGAUUAGAUACCCUAUUAU----UAAAAUUAAAUAAUAUAAAACUUAGGUAGUAAUAGAUAUAUUCUUGAAACU…
Mongoloraphidia_harmandi	UUAUAAUUUAUUAUUUUUUUAUUUUAUAUGUAAAUUUUAUUAU------------------UUAAA------------AU-UUUAUUUGCAGUAAUUUAUAUUAUUAAUUAAUGAAAUUUAGAAUUAGUAAUAAAUUUUAAGAUUAAAUUAUUUUGUGCCAGCAUUUGCGGUUAAACAAAAGAUUUAAAUAAAUUUUUUUGAUUUGUAAUUAAUAGAUUUUU---AUUAA-AGC---U----UAAAUAUUA--AAGGUGAAAUUUAAUUUAUUUA-UAUAAAUAUUUAUUAGGUUAUUGUUUUAUGAAAAUAAAAGUUUAAACUAGGAUUAGAUACCCUAUUAU---UUUUAUUGUUUUAUUAAA--AUU-AAAUAUUAAUAGUUAUGUUCUUGAAAUU…
Myrmeleon_immanis	UCUUAUUUUAUUUAUUCUUUAUUUUACAUGUAAAUUUUUGUGUGAAUUACUUUUAAUUUUAAUA--UUUGGAAGUAAAAUUUUUAAUCGCAGUAUUUUGUAUUGAUCAUUAAGGUGACUUUGAAUCGGUGAA-AGUUUUAGUUCAGGACAAAUUUGUGCCAGCAUCUGCGGUUAUACAAAUUGUGCAAAUAAAAGCUCUUGGUUUGUAGUUAAUUG-------UUAUUUAGGUUAAAUU---AUAAAUUUAUUUAGGUGAAAUUUAUUUAUUCAA--UAUUCUUAAUUUAAU--UAUGAAGCUAUGAAAUUUAUUUAAAAAACUAGGAUUAGAUACCCUAUUAUUUUAAAUGUUAAAAU--UA----ACCUGGGUAGUAUUAGAUAUGAUCUUGAAACC…
Neochauliodes_bowringi	UAAAAAUUUAUUUUUUAUAUAUUUUAUAUGUAAAUUUUUGUAGGAAUUAAUUUAUUUCUUAA-UG-GUAUAAAUUUUGAU----AUUCGCAGUAUUUAAUUUUAAAUAUUAAAGAAAUUUAGAUUUGGUAAUAAAAAAUAGUAUAGGUUAAUUUUGUGCCAGCAUCCGCGGUUAUACAAAAUAUACAAAUAAAUUUUUUUGUUUUAUAGUUAAUUGGUUAUUA--AAUUAAA----------GAUUUAUAAAUAAGGUGAAAUUUUUUAUAAGUA-UAAAUUUUUUUAUUAAUUAUUGAGGCUAUUAGAUUUAAAUAAUAAACUAGGAUUAGAUACCCUAUUAU---UUUAAAAUUAAAAAUUUAUUAUU-AGGUAGUAGUAGUUAUGAGCUUGAAACU…
Neochauliodes_fraternus	UAAUAAUUUAUUAUUUUUAUAUUUUAUAUGUAAGUUUUUGCGGGAAUUAUUUGUAUUCUUUAUGAAUAUAAAUU--AUUU--UUAAUCGCAGUAUCUGAUAUUAAUAAUUAAAGAAAUUUAGAAUUAGUAAUAAAUAAUAGUAUAGGUUAAUUUUGUGCCAGCAUCCGCGGUUAUACAAAAUAUACAAAUAAAUUUUAUUAUUAUAUAGUUAAUUG-------UUAAUAAUAUAAAAUAGAAUGAAAAUUUU-AAGGUGAAAUUUAAAGUUUAAU-UUUAUAU-AA-UUAAUUUUAUGAAGCUAUUAAAAUUUAAUUAUAAACUAGGAUUAGAUACCCUAUUAU----UUAAAAUGUAAAUAAAUUAAAUAUGGUAGUAAUAGAUAUAGUCUUGAAACU…
Neochauliodes_punctatolosus	UUAAUAUUUAUUUAAUUUAUGUUUUACAUGUAAAUUAUUGUGAGAAUAUAAAAAUUUCUUAAAGAAAUUUUUAAAUAAAU---UAUACGCAGUAUUUAAUAUUAAAUAUGAAAGAAAUUUUGAUUUGGUAAUAAAUUUUAAUAUAGGAUAAAUUUGUGCCAGCAUCUGCGGUUAUACAAAUUAUGUAAAUAAAUAAAUUUAGUUUAUAGUUAAUAUUUAUUUUUAAAAAAAA----------AGUUAAAUUUUUAGGUUAAAUUUAUUUAAAAUUAAUUUAUAAAAAGAGA-U-UAUGAAGCUAGAAAAUUUUAAUAAUAAACUAGGAUUAGAUACCCUAUUAU----UUAAAAUAUAAAAUAAUUAACUAAGGUAGUAAUAGAUAUAAUCUUGAAACU…
Neochauliodes_rotundatus	UAUAAAUUUAUUAUUUUUAUAUUUUAUAUGUAAGUUUUUGCGGGAAUUAUAUUUUUUCUU------AAAGAGUUGA-AUUUAUUAUUCGCAGUAUUUUGUAUUAAUAAUUAAAGUAAUUUAGAAUUAGUAAUAGAUAAUAGUAUGGGUUAAUUUUGUGCCAGCAUCCGCGGUUAUACAAAAUAUACAAAUAAAUUUAUUUGUUUUAUAGUUAAUUGUUUAUUAUAAAUAAGA----------UUUUUUAUUUUAAGGUGAAAUUUAAAUUUAAUAAAAAUUUAUAGGAUUAAUUUAUGAAGCUAUUAAAAUUUGAUAAAAAACUAGGAUUAGAUACCCUAUUAU----UUAAAAUGUAAAUAAUAUAAAUAUGGUAGUAAUAGUUAUAGGCUUGAAACU…
Neoneuromus_tonkinensis	UAUAAAUUUAUUAUUUUUAUAUUUUAUAUGUAAGUUUUUGCAUGAAUUAUAUUUUUUCUU------AAAGAAUUAA--AUCUUUAUUCGCAGUAUUUUAUAUUAAUAAUUAAAGUAAUUUAGAAUUAGUAAUAGAUAAUAGUAUGGGUUAAUUUUGUGCCAGCAUCCGCGGUUAUACAAAAUAUACAAAUAAAUUUAUUUGUUUUAUAGUUAAUUGUUUAUUAUAAAUAAGA----------UUUUAUAUUUUAAGGUGAAAUUUAAAUUUAAUAAAAAUUUAUAGGAUUAAUAUAUGAAGCUAUUAAAAUUUGAUAAAAAACUAGGAUUAGAUACCCUAUUAU----UUAAAAUGUAAAUAAUAUAAAUAUGGUAGUAAUAGUUAUGGGCUUGAAACU…
Neuronema_laminatum	UCAAAAUUUAUUUAAUUUAUGACUUACAUGUAAAUUGUUGUAUGGAUAUAUAUUAUUUUUAAAAAAUAUAAAUAUU-UAA----A--CGCAGUAUUUAAUAUUAUAUAUAAAAGAAAUUUUGAUUUAGUAAUAAAUUUUAUUAUAGGAUAAAUUUGUGCCAGCAUCUGCGGUUAUACAUAUUAUGAAAAUAAAUUUUAUUAGUUUAUAGUUAAUUUAUUUAAAUUAAAAAAA----------AAAUUAAUUUUUAGGUUAAAUUAGAAUUUAUAUAAUAUUUUAUUUUUUAAU-AAUUAGGCUAUUAAAUUUUGAUAAUAAACUAGGAUUAGAUACCCUAUUAU----AUAGAAUGUAAAUUUUAAAACUUAGGUAGUAAUAGAUAUAUUCUUGAAACU…
Nevromus_exterior	GGAUAAUUUAUUGUUUUUAUAUUUUAUAUGUAAGUUUUUGCGAGAAUAAUAUUUUUUCUU------AAAGAAUAAA-AUUUUUUAUUCGCAGUAUUUUGUAUUAAUAAUUAAAGUAAUUUAGAAUUAGUAAUAAAUAAUAGUAUGGGUCAAUUUUGUGCCAGCAUCCGCGGUUAUACAAAAUAUACAAAUAAAUUUAAUUAUUUUAUAGUUAAUAGAUUGAUAUAAAUUAGA----------UUUUAAAUUUUAAGGUGAAAUUUAAAUUUAAUAAAAAUUUAUAUAAUUAAUAUAUGAAGCUAUUAAAGUUUAAUAAAAAACUAGGAUUAGAUACCCUAUUAU----UUAAAAUGUAAAUUAUAUAAGUAUGGUAGUAAUAGUUAUAGGCUUGAAACU…
Nymphes_myrmeleonoides	UAAUGUUUUAUUAAAUUUUUAUUUUACAUGUAAAUUAUUAUAUGAAUUUAUUUAUAAUUUUAAUAAUUAUAAUUA--AAUUUUUAUUCGCAGUAUAUAAUUUUAUAUAUUAAAGAAAUUUAGAAUUAGUAAUAAAUUA-AAUAUAGGAUAAAUUUGUGCCAGCAUCUGCGGUUAUACAAAUUAUAUAAAUAAAAUUUAUUAGUUUAUAGUUAAUUUAA-----UUAAUAAAAUUAUUUAAA-UUAAAAAUUUUAAGGUUAAAUUUAAAUUUUUAA-UUAUAAUAAAAUAUUUAUAUUGAAGCUAUAAAAUUUUUAUAAUAAACUAGGAUUAGAUACCCUAUUAUAAAAUUUAAAUAUA----AA---AUUAAGGUAGUAAUAGUUAAGAUCUUGAAACU…
Thaumatosmylus_sp.	UAAUAAUUUAUUAAAUAUUUAUUUUACAUGUAAAAUUUUAUGUGAAU-AAAUUGAUUUUUUAAAAAAAUUAAUU-AA-ACUUUUAUUCGCAGUAUUUGAUAUUAUAAAUUAAGGAAAUUUAGAUUUAGUAAAAUAUUUUAAUAUAGGAUAAUUUUGUGCCAGCAUCUGCGGUUAUACAAAAUAUAUAAAUAAAUUAUAUUAGUAUAUAGUUAAAUGA-----UUAAUUAAA-UAAUGAAUAAAUUUAUUUUUUUAGGUUAAAUUUAUAAAUAAUUAUAAAAUUAAUUUAAUAAAUUUGAAGCUAUAAAAUUUAAAUUAUAAACUAGGAUUAGAUACCCUAUUAU---UUUAAAUAUAAAAUUGAGUAACUAAGGUAGUAAUAGAUAUAUUCUUGAAACU…
Polystoechotes_punctatus	UAAAAAUUUAUUUUUUAUAGAUUUUAUAUGUAAAUUUUUGUAAGAAUUAAUUUUAUUCUUAA-UGAAUUAGAUUUA--UU--AUAUUCGCAGUAUUUGAUUUUAAAUAUUAAAGAAAUUUAGAUUUGGUAAUAAAAAGUAGUAUAGGUUAAUUUUGUGCCAGCAUCCGCGGUUAUACAAAAUAUACAAAUAAAUUUUUUUAUUUUAUAGUUAGUUUAUUUUU----AUUAGAUUAGA-----UGUUUAUAAAUAAGGUGAAAUUUUAUAAGAAUUAAAUUUUUAAAUGAAUUA-GUUGAAGCUAUUAGAUUUAAAUUAUAAACUAGGAUUAGAUACCCUAUUAU-UUUAAAAUUAAAAAUUU--AUUAUU-AGGUAGUAAUAGUUAUGAUCUUGAAACU…
Protohermes_concolorus	UAAAAAUUUAUUAUUUUUAUAGUUUAUAUGUAAGUUUUUGCAAGAAUAAUAAAAAUUCUUAAGGAAGAUUUAUUUUAAUU----AUUCGCAGUAUUUAAUAUUAAUAAUUAAGGAAAUUUAGAAUUAGUAAUAAAUAAUAGUAUAGGUCAAUUUUGUGCCAGCAUCCGCGGUUAUACAAAAUAUACAAAUAAAUUUUAUUAUUAUAUAGUUAAUUA-------UUAAAAUUAUAAAUUAGA-UAUUAAAUUUUAAGGUAAAAUUUAAAUUUGGUUAAAAAUUUAUUAAGAAAAAUAUGAAGCUGUUAAAAUUUAAUAAAAAACUAGGAUUAGAUACCCUAUUAU----UUAAAAAGUUAAGAAAGUUAAUAUGGUAGUAGUAGUUAUAGUCUUGAAACU…
Rapisma_xizangense	UAAUAAUUUAUUAAAUUUUUAUUUUACAUGUAAAUUAUAGUAUGAAU-AUAAAUAUUCUUAAAGAAAAAAUUUUUU--AU------UCGCAGUAUUUAAAAUUAAAAAUAAAAGAAAUUUUGAUUUAGUAAAAAAUAUAAAUAUAAAAAAAAUUUGUGCCAGCAUUUGCGGUUAUACAAAUUAUAUAAAUAAAUUAAUUUAGUU-UUAGUUAAUAUAU-----UAAAUUAAGUUAAUUAAAAUAAUUUAUUUUUAGGUUAAAUUUAAAUAAAUUUAUUUUUAAAAAAAAAGUU--AUGAAUCUAAAAAAUUUUAUUAAUAAACUAGGAUUAGAUACCCUAUUAUAAAAAAAAUAUAAUAAAAAU---GCUUAAGUAGUAAUAGAUAAGGUCUUGAAACU…
Rapisma_zayuanum	UAAUAAUUUAUUAAAUUUUUAUUUUACAUGUAAAUUAUAGUAUGGAU-AUAAAUAUUCUUAAAGAAAAAAUUUUUU--AU------UCGCAGUAUUUAAAAUUAAAAAUAAAAGAAAUUUUGAUUUAGUAAAAAAUAUAAAUAUAAAAAAAAUUUGUGCCAGCAUUUGCGGUUAUACAAAUUAUAUAAAUAAAUUAAUUUAGUU-UUAGUUAAUAUAU-----UAAAUUAAGUUAAUUAAAAUAAUUUAUUUUUAGGUUAAAUUUAAAUAAAUUUAUUUUUAAAAAAAAAGUU--AUGAAUCUAAAAAAUUUUAUUAAUAAACUAGGAUUAGAUACCCUAUUAUAAAAAAAAUAUAAUAAAAAU---GCUUAAGUAGUAAUAGAUAAGGUCUUGAAACU…
Rapisma_sp.	UAAUAAUUUAUUAAAUUUUUAUUUUACAUGUAAAUUAUAGUAUGAAU-AUAAAUAUUCUUAAAGAAAAAAUUUUUU--AU------UCGCAGUAUUUAAAAUUAAAAAUAAAAGAAAUUUUGAUUUAGUAAAAAAUAUAAAUAUAAAAAAAAUUUGUGCCAGCAUUUGCGGUUAUACAAAUUAUAUAAAUAAAUUAAUUUAGUU-UUAGUUAAUAUAU-----UAAAUUAAGUUAAUUAAAAUAAUUUAUUUUUAGGUUAAAUUUAAAUAAAUUUAUUUUUAAAAAAAAAGUU--AUGAAUCUAAAAAAUUUUAUUAAUAAACUAGGAUUAGAUACCCUAUUAUAAAAAAAAUAUAAUAAAAAU---GCUUAAGUAGUAAUAGAUAAGGUCUUGAAACU…
Rhopaea_magnicornis	UUAGAUUUUAAUUUUUAGACUAGUUACAUGUAAGUUAGAGCGAUUAUGUAAUAUUUUUU-AAAUA-AGAAUAUU--AUUUAUAAAGCCGCAGUAUAGAAUAUUAAAUAUUUAUGAAAAUAAGAUUUAGGGAUUUAAAAUAGUAUUGACAAAAUUUGUGCCAGCAGUUGUGGUUACACAGAUAAUGCAAUUAAAUUUGUUUAGUAAGUAGUUA-UUAGUA----UAUAAUAUAUUAGUAUAUUAUUAAAUUUAUUAGGUGAAAUUUUAAAUUUGAUAU--AAAUUAUAAAUUUAUUAUGAGACUAUGAGAUUUUUGUAAUAAACUAGGAUUAGAUACCCUAUUAUAAAAAUAUAAAACUAU--UAU--ACUAGAGUAGUAGUAGUUAUUUUCUUGAAAUU…
Sialis_hamata	UUAUAAUUUAUUUUUUUUAUUUUUUAUAUGUAAAUUUUUGUGUGAAUUAAAAAUAUUUU-AAAU-AAAUAUUUUU---AUAAUUAUUUUCAGUAUUUAAUAUUAAUUAUUAAAGAAAUUUAUAAUUAGAAAUAAAUAAUGUUAUAGGUUAAUUUUGUGCCAGCAUCCGCGGUUAUACAAAAUAUAAUAAUAAAUUUUAUUGGUUUAUAGUUAAUUGAUUUU-UAUAAAAUAAUAA-------UUUAAUUUUU-UAGGUUAAAUUUUAAAUUAAUA-UAAAUUUUAUAAUUUUAUUUUGAAGCUAUUAAAUUUUAUUAAUAAACUAGGAUUAGAUACCCUAUUAU----UUAAAAUGUAAAUAUAAAAACUUAAGUAGUAAUAGUUAUAGUCUUGAAACU…
Sialis_sp.	UAAAAAUUUAUUUUUUUUAUUUUUUAUAUGUAAAUUUUUGUAUGGAUUAAAAAUAUUUU-AAAUA-AAUAUUUUUUAAAU---UAUUUUCAGUAUUUAAUAUUAAUUAUUAAAGAAAUUUAUAAUUAGAAAUAAAUAAUAUUAUAGGUUAAUUUUGUGCCAGCAUCCGCGGUUAUACAAAAUAUAAUAAUAAAUUUUAUUGGUUUAUAGUUAAUUGAUUUU-UAUAAAAUAAUA--------AUUUAAUUUUUUAGGUUAAAUUUUAAAUUAAUA-UAAAUUUUAUAAUUUUAUUUUGAAGCUAUUAAAUUUUAUUAAUAAACUAGGAUUAGAUACCCUAUUAU----UUAAAAUGUAAAUAUAAGAACUUAAGUAGUAAUAGUUAUGGUCUUGAAACU…
Thyridosmylus_langii	UAAUAAUUUAUGAAAUAUUUAUUUUACAUGUAAAAUUUUAUGAGGAUAAAAAUAUUUUUUAAGAAAAUUUUUUAUAAAUU---UAUUCGCAGUAUUUGAUAUUAUAAAUUAAAGAAAUUUUGAUUUAGUAAAAUAUUUUAAUAUAGGAAAAUUUUGUGCCAGCAUCUGCGGUUAUACAAAAUAUAUAAAUAAAUUAUAUUAGUAUAUAGUUAAAGAA-----UAAUUUGAAAAAUUUUAAA-UUU-AUAUUAUUAGGUUAAAUUUA-AAAUAAUU-UAAAAAUUAUAUCAUUAUAUUGAAGCUAUAAAAUUUAAAUAAUAAACUAGGAUUAGAUACCCUAUUAU---UUUAAAAAUAAAAUUAAAAAACUUAGGUAGUAAUAGAUAUAUUCUUGAAACU…
