# Supplementary material for: Insight into higher-level phylogeny of Neuropterida: Evidence from secondary structures of mitochondrial rRNA genes and mitogenomic data
Source: PLoS One. 2018 Jan 30;13(1):e0191826. doi: 10.1371/journal.pone.0191826 (PMC5790268; doi:10.1371/journal.pone.0191826)
Supplement: S2 File — (ZIP) [file pone.0191826.s012.zip]

Archive with 19 entries (18 files):
- S2 File/
- S2 File/Aliscore_PCG12RNA-SS_iqtre.nex
- S2 File/Aliscore_PCG12RNA_iqtre.nex
- S2 File/Aliscore_PCG12_iqtre.nex
- S2 File/Aliscore_PCGAA_iqtre.nex
- S2 File/Aliscore_PCGRNA-SS_iqtre.nex
- S2 File/Aliscore_PCGRNA_iqtre.nex
- S2 File/Aliscore_PCG_iqtre.nex
- S2 File/PCG12RNA-SS_iqtre.nex
- S2 File/PCG12RNA_iqtre.nex
- S2 File/PCG12_iqtre.nex
- S2 File/PCGAA_iqtre.nex
- S2 File/PCGRNA-SS_iqtre.nex
- S2 File/PCGRNA_iqtre.nex
- S2 File/PCG_iqtre.nex
- S2 File/rrnL-SS_iqtre.nex
- S2 File/rrnL_iqtre.nex
- S2 File/rrnS-SS_iqtre.nex
- S2 File/rrnS_iqtre.nex
