# Supplementary material for: Insight into higher-level phylogeny of Neuropterida: Evidence from secondary structures of mitochondrial rRNA genes and mitogenomic data
Source: PLoS One. 2018 Jan 30;13(1):e0191826. doi: 10.1371/journal.pone.0191826 (PMC5790268; doi:10.1371/journal.pone.0191826)
Supplement: S2 File — (ZIP) [file pone.0191826.s012.zip › S2 File/Aliscore_PCG12RNA-SS_iqtre.nex]

#NEXUS
begin trees;
	tree tree_1 = [&R] ((Cucujus_clavipes:0.143677,Rhopaea_magnicornis:0.1199):0.026162,(Mongoloraphidia_harmandi:0.284161,(((Sialis_hamata:0.014339,'Sialis_sp.':0.015551):0.083223,((Dysmicohermes_ingens:0.060463,(Chrysoperla_nipponensis_EMHAU:0.029641,Neochauliodes_punctatolosus:0.024977):0.052524):0.012066,(Protohermes_concolorus:0.037502,(Corydalus_cornutus:0.038698,((Acanthacorydalis_orientalis:0.007656,Neochauliodes_fraternus:0.009677):0.027691,(Nevromus_exterior:0.028239,(Neochauliodes_rotundatus:0.011567,Neoneuromus_tonkinensis:0.00987):0.009884):0.029794):0.00492):0.016006):0.04642):0.030615):0.017686,(('Thaumatosmylus_sp.':0.025789,Thyridosmylus_langii:0.030715):0.070554,((Nymphes_myrmeleonoides:0.074278,((Epacanthaclisis_banksi:0.04788,Myrmeleon_immanis:0.045457):0.011296,(Ascaloptynx_appendiculatus:0.060339,(Ascalohybris_subjacens:0.061986,Libelloides_macaronius:0.03176):0.020577):0.009668):0.050515):0.025395,((Micromus_angulatus:0.055413,Neuronema_laminatum:0.068875):0.048214,((Polystoechotes_punctatus:0.043339,(Rapismatidae_Rapisma:0.005484,(Rapisma_xizangense:0.001192,Rapisma_zayuanum:2.18E-4):0.001122):0.097086):0.013835,(Ditaxis_biseriata:0.075254,(Apochrysa_matsumurae:0.031955,(Chrysopa_pallens:0.02251,(Chrysoperla_nipponensis:6.96E-4,(Chrysoperla_externa:0.014042,Chrysoperla_nipponensis_Zz:0.002752):0.005218):0.013439):0.01459):0.039326):0.009352):0.008201):0.005732):0.021169):0.02151):0.024699):0.026162);
end;
