# Supplementary material for: Insight into higher-level phylogeny of Neuropterida: Evidence from secondary structures of mitochondrial rRNA genes and mitogenomic data
Source: PLoS One. 2018 Jan 30;13(1):e0191826. doi: 10.1371/journal.pone.0191826 (PMC5790268; doi:10.1371/journal.pone.0191826)
Supplement: S2 File — (ZIP) [file pone.0191826.s012.zip › S2 File/Aliscore_PCG12RNA_iqtre.nex]

#NEXUS
begin trees;
	tree tree_1 = [&R] ((Cucujus_clavipes:0.157706,Rhopaea_magnicornis:0.130931):0.028234,(Mongoloraphidia_harmandi:0.322372,(((Sialis_hamata:0.013604,'Sialis_sp.':0.015359):0.08999,((Dysmicohermes_ingens:0.062562,(Chrysoperla_nipponensis_EMHAU:0.027581,Neochauliodes_punctatolosus:0.018439):0.058997):0.014132,(Protohermes_concolorus:0.039352,(Corydalus_cornutus:0.041677,((Acanthacorydalis_orientalis:0.008084,Neochauliodes_fraternus:0.010061):0.028901,(Nevromus_exterior:0.026837,(Neochauliodes_rotundatus:0.011749,Neoneuromus_tonkinensis:0.009894):0.010632):0.029773):0.00466):0.017178):0.048865):0.033491):0.020001,(('Thaumatosmylus_sp.':0.025242,Thyridosmylus_langii:0.032015):0.077094,((Nymphes_myrmeleonoides:0.079824,((Epacanthaclisis_banksi:0.045113,Myrmeleon_immanis:0.050786):0.01144,(Ascaloptynx_appendiculatus:0.06348,(Ascalohybris_subjacens:0.064311,Libelloides_macaronius:0.0338):0.02397):0.011108):0.054109):0.026282,((Micromus_angulatus:0.060235,Neuronema_laminatum:0.075939):0.051229,((Polystoechotes_punctatus:0.040635,(Rapismatidae_Rapisma:0.005477,(Rapisma_xizangense:9.33E-4,Rapisma_zayuanum:1.16E-4):0.001227):0.106869):0.016249,(Ditaxis_biseriata:0.081628,(Apochrysa_matsumurae:0.03578,(Chrysopa_pallens:0.022637,(Chrysoperla_nipponensis:7.35E-4,(Chrysoperla_externa:0.014905,Chrysoperla_nipponensis_Zz:7.66E-4):0.005254):0.01551):0.015218):0.044024):0.008895):0.007981):0.007147):0.021775):0.025777):0.0265):0.028234);
end;
