# Supplementary material for: Insight into higher-level phylogeny of Neuropterida: Evidence from secondary structures of mitochondrial rRNA genes and mitogenomic data
Source: PLoS One. 2018 Jan 30;13(1):e0191826. doi: 10.1371/journal.pone.0191826 (PMC5790268; doi:10.1371/journal.pone.0191826)
Supplement: S2 File — (ZIP) [file pone.0191826.s012.zip › S2 File/Aliscore_PCG12_iqtre.nex]

#NEXUS
begin trees;
	tree tree_1 = [&R] ((Cucujus_clavipes:0.153711,Rhopaea_magnicornis:0.116328):0.027046,(Mongoloraphidia_harmandi:0.313987,(((Sialis_hamata:0.014201,'Sialis_sp.':0.010013):0.084382,((Dysmicohermes_ingens:0.05371,(Chrysoperla_nipponensis_EMHAU:0.027024,Neochauliodes_punctatolosus:0.01849):0.063476):0.015103,(Protohermes_concolorus:0.04053,((Acanthacorydalis_orientalis:0.0069,Neochauliodes_fraternus:0.006146):0.029535,(Corydalus_cornutus:0.039105,(Nevromus_exterior:0.022908,(Neochauliodes_rotundatus:0.010321,Neoneuromus_tonkinensis:0.009056):0.010332):0.025485):0.004967):0.016932):0.046747):0.037746):0.021699,(('Thaumatosmylus_sp.':0.019542,Thyridosmylus_langii:0.028682):0.08579,((Nymphes_myrmeleonoides:0.070607,(Ascaloptynx_appendiculatus:0.045723,((Ascalohybris_subjacens:0.063435,Libelloides_macaronius:0.031419):0.017786,(Epacanthaclisis_banksi:0.037781,Myrmeleon_immanis:0.039777):0.008966):0.006353):0.046229):0.025919,((Polystoechotes_punctatus:0.038592,(Rapismatidae_Rapisma:3.39E-4,(Rapisma_xizangense:9.8E-4,Rapisma_zayuanum:1.62E-4):8.03E-4):0.108472):0.017488,(Ditaxis_biseriata:0.077121,((Micromus_angulatus:0.064476,Neuronema_laminatum:0.079741):0.036233,(Apochrysa_matsumurae:0.0303,(Chrysopa_pallens:0.019989,(Chrysoperla_externa:0.008249,(Chrysoperla_nipponensis:0.001543,Chrysoperla_nipponensis_Zz:2.87E-4):0.00604):0.009694):0.014117):0.04471):0.007534):0.005468):0.009813):0.026938):0.018169):0.029381):0.027046);
end;
