# Supplementary material for: Insight into higher-level phylogeny of Neuropterida: Evidence from secondary structures of mitochondrial rRNA genes and mitogenomic data
Source: PLoS One. 2018 Jan 30;13(1):e0191826. doi: 10.1371/journal.pone.0191826 (PMC5790268; doi:10.1371/journal.pone.0191826)
Supplement: S2 File — (ZIP) [file pone.0191826.s012.zip › S2 File/Aliscore_PCGAA_iqtre.nex]

#NEXUS
begin trees;
	tree tree_1 = [&R] ((Cucujus_clavipes:0.329669,Rhopaea_magnicornis:0.220315):0.076366,(Mongoloraphidia_harmandi:0.576166,(((Sialis_hamata:0.014989,'Sialis_sp.':0.011405):0.164519,((Dysmicohermes_ingens:0.112184,(Chrysoperla_nipponensis_EMHAU:0.040615,Neochauliodes_punctatolosus:0.018669):0.127794):0.028273,(Protohermes_concolorus:0.063766,(Corydalus_cornutus:0.055704,((Acanthacorydalis_orientalis:0.008534,Neochauliodes_fraternus:0.006161):0.054096,(Nevromus_exterior:0.031398,(Neochauliodes_rotundatus:0.008534,Neoneuromus_tonkinensis:0.010023):0.019075):0.045009):0.008317):0.029992):0.10422):0.074606):0.039966,(('Thaumatosmylus_sp.':0.037925,Thyridosmylus_langii:0.030917):0.152621,((Nymphes_myrmeleonoides:0.126622,(Ascaloptynx_appendiculatus:0.068043,((Ascalohybris_subjacens:0.107187,Libelloides_macaronius:0.049574):0.022188,(Epacanthaclisis_banksi:0.048258,Myrmeleon_immanis:0.055864):0.01781):0.011445):0.075598):0.04914,((Polystoechotes_punctatus:0.062905,(Rapismatidae_Rapisma:6.47E-4,(Rapisma_xizangense:0.001893,Rapisma_zayuanum:9.43E-4):0.001884):0.242081):0.031055,(Ditaxis_biseriata:0.148514,((Micromus_angulatus:0.118774,Neuronema_laminatum:0.149049):0.08079,(Apochrysa_matsumurae:0.053839,(Chrysopa_pallens:0.037406,(Chrysoperla_externa:0.010816,(Chrysoperla_nipponensis:0.001909,Chrysoperla_nipponensis_Zz:2.0E-6):0.008487):0.015641):0.024846):0.07929):0.012708):0.015549):0.022017):0.063265):0.049197):0.090005):0.076366);
end;
