# Supplementary material for: Insight into higher-level phylogeny of Neuropterida: Evidence from secondary structures of mitochondrial rRNA genes and mitogenomic data
Source: PLoS One. 2018 Jan 30;13(1):e0191826. doi: 10.1371/journal.pone.0191826 (PMC5790268; doi:10.1371/journal.pone.0191826)
Supplement: S2 File — (ZIP) [file pone.0191826.s012.zip › S2 File/Aliscore_PCGRNA-SS_iqtre.nex]

#NEXUS
begin trees;
	tree tree_1 = [&R] ((Cucujus_clavipes:0.261957,Rhopaea_magnicornis:0.247057):0.032852,(Mongoloraphidia_harmandi:0.465544,(((Sialis_hamata:0.066682,'Sialis_sp.':0.052971):0.140602,((Dysmicohermes_ingens:0.136018,(Chrysoperla_nipponensis_EMHAU:0.092512,Neochauliodes_punctatolosus:0.086518):0.098293):0.022474,(Protohermes_concolorus:0.126791,((Nevromus_exterior:0.084858,(Neochauliodes_rotundatus:0.04521,Neoneuromus_tonkinensis:0.052941):0.034477):0.048723,(Corydalus_cornutus:0.121124,(Acanthacorydalis_orientalis:0.034748,Neochauliodes_fraternus:0.037248):0.069972):0.015253):0.024759):0.063936):0.041378):0.026324,(('Thaumatosmylus_sp.':0.064917,Thyridosmylus_langii:0.107337):0.117183,((Nymphes_myrmeleonoides:0.142773,(Myrmeleon_immanis:0.125469,(Epacanthaclisis_banksi:0.142063,(Ascaloptynx_appendiculatus:0.147961,(Ascalohybris_subjacens:0.150089,Libelloides_macaronius:0.103432):0.042377):0.023307):0.019244):0.084951):0.036456,((Micromus_angulatus:0.136705,Neuronema_laminatum:0.153716):0.071945,((Polystoechotes_punctatus:0.104358,(Rapismatidae_Rapisma:0.004995,(Rapisma_xizangense:0.002012,Rapisma_zayuanum:0.001492):0.001795):0.169946):0.027971,(Ditaxis_biseriata:0.154601,(Apochrysa_matsumurae:0.094314,(Chrysopa_pallens:0.069573,(Chrysoperla_externa:0.060207,(Chrysoperla_nipponensis:0.005615,Chrysoperla_nipponensis_Zz:0.008934):0.028174):0.025172):0.032226):0.060566):0.016409):0.011564):0.00662):0.03208):0.032238):0.027693):0.032852);
end;
