# Supplementary material for: Insight into higher-level phylogeny of Neuropterida: Evidence from secondary structures of mitochondrial rRNA genes and mitogenomic data
Source: PLoS One. 2018 Jan 30;13(1):e0191826. doi: 10.1371/journal.pone.0191826 (PMC5790268; doi:10.1371/journal.pone.0191826)
Supplement: S2 File — (ZIP) [file pone.0191826.s012.zip › S2 File/Aliscore_PCGRNA_iqtre.nex]

#NEXUS
begin trees;
	tree tree_1 = [&R] ((Cucujus_clavipes:0.266616,Rhopaea_magnicornis:0.253175):0.032845,(Mongoloraphidia_harmandi:0.481047,(((Sialis_hamata:0.063516,'Sialis_sp.':0.053676):0.141918,((Dysmicohermes_ingens:0.137166,(Chrysoperla_nipponensis_EMHAU:0.088759,Neochauliodes_punctatolosus:0.077909):0.102341):0.024406,(Protohermes_concolorus:0.12812,((Nevromus_exterior:0.082044,(Neochauliodes_rotundatus:0.044911,Neoneuromus_tonkinensis:0.052778):0.035096):0.04773,(Corydalus_cornutus:0.123324,(Acanthacorydalis_orientalis:0.034692,Neochauliodes_fraternus:0.037654):0.070923):0.015118):0.025536):0.064881):0.042316):0.027261,(('Thaumatosmylus_sp.':0.065367,Thyridosmylus_langii:0.105713):0.118145,((Nymphes_myrmeleonoides:0.145995,((Epacanthaclisis_banksi:0.132056,Myrmeleon_immanis:0.132848):0.017625,(Ascaloptynx_appendiculatus:0.148278,(Ascalohybris_subjacens:0.148153,Libelloides_macaronius:0.105554):0.04476):0.022797):0.09311):0.037118,((Neuronema_laminatum:0.157242,Micromus_angulatus:0.138707):0.07291,((Polystoechotes_punctatus:0.099128,(Rapismatidae_Rapisma:0.005043,(Rapisma_xizangense:0.001805,Rapisma_zayuanum:0.001387):0.001789):0.173211):0.030432,(Ditaxis_biseriata:0.157451,(Apochrysa_matsumurae:0.097819,(Chrysopa_pallens:0.068907,(Chrysoperla_externa:0.059705,(Chrysoperla_nipponensis:0.006272,Chrysoperla_nipponensis_Zz:0.006536):0.028103):0.027829):0.033046):0.06441):0.015949):0.010202):0.008631):0.03125):0.036689):0.0285):0.032845);
end;
