# Supplementary material for: Insight into higher-level phylogeny of Neuropterida: Evidence from secondary structures of mitochondrial rRNA genes and mitogenomic data
Source: PLoS One. 2018 Jan 30;13(1):e0191826. doi: 10.1371/journal.pone.0191826 (PMC5790268; doi:10.1371/journal.pone.0191826)
Supplement: S2 File — (ZIP) [file pone.0191826.s012.zip › S2 File/Aliscore_PCG_iqtre.nex]

#NEXUS
begin trees;
	tree tree_1 = [&R] ((Cucujus_clavipes:0.28942,Rhopaea_magnicornis:0.268837):0.030088,(Mongoloraphidia_harmandi:0.49315,(((Sialis_hamata:0.082521,'Sialis_sp.':0.060694):0.147962,((Dysmicohermes_ingens:0.151396,(Chrysoperla_nipponensis_EMHAU:0.109507,Neochauliodes_punctatolosus:0.101343):0.116469):0.027871,(Protohermes_concolorus:0.162022,((Nevromus_exterior:0.09656,(Neochauliodes_rotundatus:0.054631,Neoneuromus_tonkinensis:0.067761):0.043791):0.04524,(Corydalus_cornutus:0.14831,(Acanthacorydalis_orientalis:0.04252,Neochauliodes_fraternus:0.042898):0.086626):0.02052):0.02746):0.06272):0.045133):0.029527,(('Thaumatosmylus_sp.':0.072514,Thyridosmylus_langii:0.12742):0.136002,((Nymphes_myrmeleonoides:0.153366,(Myrmeleon_immanis:0.137624,(Epacanthaclisis_banksi:0.155031,(Ascaloptynx_appendiculatus:0.157751,(Ascalohybris_subjacens:0.17699,Libelloides_macaronius:0.128363):0.040227):0.016583):0.026884):0.085651):0.037022,((Neuronema_laminatum:0.185602,Micromus_angulatus:0.171476):0.059908,((Polystoechotes_punctatus:0.115178,(Rapismatidae_Rapisma:0.001354,(Rapisma_xizangense:0.002089,Rapisma_zayuanum:0.001831):0.001352):0.188357):0.035001,(Ditaxis_biseriata:0.170123,(Apochrysa_matsumurae:0.110253,(Chrysopa_pallens:0.081866,(Chrysoperla_externa:0.073153,(Chrysoperla_nipponensis:0.006376,Chrysoperla_nipponensis_Zz:0.004301):0.03659):0.029662):0.036138):0.071503):0.016457):0.008737):0.01029):0.038729):0.027742):0.027358):0.030089);
end;
