# Supplementary material for: Insight into higher-level phylogeny of Neuropterida: Evidence from secondary structures of mitochondrial rRNA genes and mitogenomic data
Source: PLoS One. 2018 Jan 30;13(1):e0191826. doi: 10.1371/journal.pone.0191826 (PMC5790268; doi:10.1371/journal.pone.0191826)
Supplement: S2 File — (ZIP) [file pone.0191826.s012.zip › S2 File/PCG12RNA-SS_iqtre.nex]

#NEXUS
begin trees;
	tree tree_1 = [&R] ((Cucujus_clavipes:0.242264,Rhopaea_magnicornis:0.194932):0.054855,(Mongoloraphidia_harmandi:0.40125,(((Sialis_hamata:0.017342,'Sialis_sp.':0.018995):0.11547,((Dysmicohermes_ingens:0.082242,(Chrysoperla_nipponensis_EMHAU:0.041002,Neochauliodes_punctatolosus:0.034089):0.085388):0.01683,(Protohermes_concolorus:0.058264,((Nevromus_exterior:0.036569,(Neochauliodes_rotundatus:0.0137,Neoneuromus_tonkinensis:0.013639):0.015975):0.04332,(Corydalus_cornutus:0.058676,(Acanthacorydalis_orientalis:0.010762,Neochauliodes_fraternus:0.014189):0.043013):0.007709):0.024522):0.068234):0.047706):0.023171,(('Thaumatosmylus_sp.':0.035634,Thyridosmylus_langii:0.046879):0.101752,((Nymphes_myrmeleonoides:0.111489,((Epacanthaclisis_banksi:0.061548,Myrmeleon_immanis:0.071311):0.015395,(Ascaloptynx_appendiculatus:0.085442,(Ascalohybris_subjacens:0.090184,Libelloides_macaronius:0.049626):0.030016):0.012348):0.072302):0.033199,((Micromus_angulatus:0.088234,Neuronema_laminatum:0.10174):0.063689,((Polystoechotes_punctatus:0.064648,(Rapismatidae_Rapisma:0.005303,(Rapisma_xizangense:0.002341,Rapisma_zayuanum:7.0E-4):0.001612):0.138473):0.025122,(Ditaxis_biseriata:0.116333,(Apochrysa_matsumurae:0.047266,(Chrysopa_pallens:0.03274,(Chrysoperla_nipponensis:0.001425,(Chrysoperla_externa:0.020712,Chrysoperla_nipponensis_Zz:0.008809):0.00596):0.020585):0.022499):0.057253):0.011283):0.011299):0.006906):0.02788):0.037463):0.05928):0.054855);
end;
