# Supplementary material for: Insight into higher-level phylogeny of Neuropterida: Evidence from secondary structures of mitochondrial rRNA genes and mitogenomic data
Source: PLoS One. 2018 Jan 30;13(1):e0191826. doi: 10.1371/journal.pone.0191826 (PMC5790268; doi:10.1371/journal.pone.0191826)
Supplement: S2 File — (ZIP) [file pone.0191826.s012.zip › S2 File/PCG12RNA_iqtre.nex]

#NEXUS
begin trees;
	tree tree_1 = [&R] ((Cucujus_clavipes:0.239928,Rhopaea_magnicornis:0.193558):0.055264,(Mongoloraphidia_harmandi:0.411524,(((Sialis_hamata:0.013986,'Sialis_sp.':0.018704):0.114077,((Dysmicohermes_ingens:0.079675,(Chrysoperla_nipponensis_EMHAU:0.036983,Neochauliodes_punctatolosus:0.024461):0.088025):0.018508,(Protohermes_concolorus:0.058307,((Nevromus_exterior:0.034825,(Neochauliodes_rotundatus:0.014038,Neoneuromus_tonkinensis:0.014058):0.016277):0.041256,(Corydalus_cornutus:0.059762,(Acanthacorydalis_orientalis:0.011043,Neochauliodes_fraternus:0.013777):0.043664):0.007439):0.023799):0.067624):0.048926):0.023185,(('Thaumatosmylus_sp.':0.033691,Thyridosmylus_langii:0.043668):0.103964,((Nymphes_myrmeleonoides:0.111547,((Epacanthaclisis_banksi:0.055489,Myrmeleon_immanis:0.071115):0.015794,(Ascaloptynx_appendiculatus:0.084826,(Ascalohybris_subjacens:0.084701,Libelloides_macaronius:0.047735):0.031657):0.013284):0.073062):0.034112,((Micromus_angulatus:0.086216,Neuronema_laminatum:0.100275):0.0644,((Polystoechotes_punctatus:0.055375,(Rapismatidae_Rapisma:0.005575,(Rapisma_xizangense:0.001139,Rapisma_zayuanum:5.12E-4):0.001508):0.135572):0.028012,(Ditaxis_biseriata:0.116845,(Apochrysa_matsumurae:0.047944,(Chrysopa_pallens:0.033058,(Chrysoperla_nipponensis:8.11E-4,(Chrysoperla_externa:0.020847,Chrysoperla_nipponensis_Zz:8.13E-4):0.005602):0.021159):0.022768):0.058217):0.010171):0.010703):0.008081):0.027719):0.03982):0.059005):0.055265);
end;
