# Supplementary material for: Insight into higher-level phylogeny of Neuropterida: Evidence from secondary structures of mitochondrial rRNA genes and mitogenomic data
Source: PLoS One. 2018 Jan 30;13(1):e0191826. doi: 10.1371/journal.pone.0191826 (PMC5790268; doi:10.1371/journal.pone.0191826)
Supplement: S2 File — (ZIP) [file pone.0191826.s012.zip › S2 File/PCG12_iqtre.nex]

#NEXUS
begin trees;
	tree tree_1 = [&R] ((Cucujus_clavipes:0.224235,Rhopaea_magnicornis:0.155445):0.052161,(Mongoloraphidia_harmandi:0.382596,(((Sialis_hamata:0.014041,'Sialis_sp.':0.011277):0.105637,((Dysmicohermes_ingens:0.064863,(Chrysoperla_nipponensis_EMHAU:0.033903,Neochauliodes_punctatolosus:0.021127):0.092435):0.01921,(Protohermes_concolorus:0.05263,((Nevromus_exterior:0.028685,(Neochauliodes_rotundatus:0.01039,Neoneuromus_tonkinensis:0.011178):0.014013):0.035662,(Corydalus_cornutus:0.052945,(Acanthacorydalis_orientalis:0.009039,Neochauliodes_fraternus:0.009792):0.042798):0.007215):0.025321):0.065076):0.05385):0.025918,(('Thaumatosmylus_sp.':0.02546,Thyridosmylus_langii:0.033394):0.104424,((Nymphes_myrmeleonoides:0.098216,(Ascaloptynx_appendiculatus:0.059285,((Ascalohybris_subjacens:0.078277,Libelloides_macaronius:0.041895):0.023104,(Epacanthaclisis_banksi:0.040974,Myrmeleon_immanis:0.054509):0.01215):0.008385):0.059458):0.034508,((Polystoechotes_punctatus:0.052047,(Rapismatidae_Rapisma:2.83E-4,(Rapisma_xizangense:9.9E-4,Rapisma_zayuanum:2.79E-4):8.45E-4):0.130715):0.025822,(Ditaxis_biseriata:0.110891,((Micromus_angulatus:0.091117,Neuronema_laminatum:0.103324):0.046006,(Apochrysa_matsumurae:0.040685,(Chrysopa_pallens:0.026356,(Chrysoperla_externa:0.010159,(Chrysoperla_nipponensis:0.001611,Chrysoperla_nipponensis_Zz:3.8E-4):0.007596):0.012216):0.020694):0.05605):0.008817):0.006445):0.011143):0.031821):0.032538):0.064957):0.052161);
end;
