# Supplementary material for: Insight into higher-level phylogeny of Neuropterida: Evidence from secondary structures of mitochondrial rRNA genes and mitogenomic data
Source: PLoS One. 2018 Jan 30;13(1):e0191826. doi: 10.1371/journal.pone.0191826 (PMC5790268; doi:10.1371/journal.pone.0191826)
Supplement: S2 File — (ZIP) [file pone.0191826.s012.zip › S2 File/PCGAA_iqtre.nex]

#NEXUS
begin trees;
	tree tree_1 = [&R] ((Cucujus_clavipes:0.48211,Rhopaea_magnicornis:0.298734):0.115082,(Mongoloraphidia_harmandi:0.803262,(((Sialis_hamata:0.019132,'Sialis_sp.':0.013909):0.245159,((Dysmicohermes_ingens:0.151101,(Chrysoperla_nipponensis_EMHAU:0.056742,Neochauliodes_punctatolosus:0.026988):0.192378):0.039646,(Protohermes_concolorus:0.091294,(Corydalus_cornutus:0.083134,((Acanthacorydalis_orientalis:0.015677,Neochauliodes_fraternus:0.013734):0.079069,(Nevromus_exterior:0.045121,(Neochauliodes_rotundatus:0.012698,Neoneuromus_tonkinensis:0.012062):0.026259):0.072515):0.015878):0.046247):0.14375):0.10118):0.05276,(('Thaumatosmylus_sp.':0.051216,Thyridosmylus_langii:0.048629):0.212202,((Nymphes_myrmeleonoides:0.194489,(Ascaloptynx_appendiculatus:0.09877,((Ascalohybris_subjacens:0.140712,Libelloides_macaronius:0.07016):0.037097,(Epacanthaclisis_banksi:0.067475,Myrmeleon_immanis:0.085956):0.022527):0.01687):0.110701):0.070226,((Polystoechotes_punctatus:0.088934,(Rapismatidae_Rapisma:6.11E-4,(Rapisma_xizangense:0.001817,Rapisma_zayuanum:0.0015):0.001805):0.31985):0.055477,(Ditaxis_biseriata:0.218652,((Micromus_angulatus:0.181062,Neuronema_laminatum:0.217961):0.111366,(Apochrysa_matsumurae:0.082072,(Chrysopa_pallens:0.05274,(Chrysoperla_externa:0.014004,(Chrysoperla_nipponensis:0.002399,Chrysoperla_nipponensis_Zz:2.0E-6):0.009892):0.020281):0.040383):0.107634):0.01735):0.018852):0.030121):0.080183):0.065765):0.139924):0.115082);
end;
