# Supplementary material for: Insight into higher-level phylogeny of Neuropterida: Evidence from secondary structures of mitochondrial rRNA genes and mitogenomic data
Source: PLoS One. 2018 Jan 30;13(1):e0191826. doi: 10.1371/journal.pone.0191826 (PMC5790268; doi:10.1371/journal.pone.0191826)
Supplement: S2 File — (ZIP) [file pone.0191826.s012.zip › S2 File/PCGRNA-SS_iqtre.nex]

#NEXUS
begin trees;
	tree tree_1 = [&R] ((Cucujus_clavipes:2.308448,Rhopaea_magnicornis:1.882022):0.510596,(Mongoloraphidia_harmandi:3.642746,(((Sialis_hamata:0.246789,'Sialis_sp.':0.236318):1.098441,((Dysmicohermes_ingens:0.871243,(Chrysoperla_nipponensis_EMHAU:0.426737,Neochauliodes_punctatolosus:0.402279):0.784744):0.171573,(Protohermes_concolorus:0.686508,((Nevromus_exterior:0.400925,(Neochauliodes_rotundatus:0.178022,Neoneuromus_tonkinensis:0.183259):0.202673):0.393213,(Corydalus_cornutus:0.635401,(Acanthacorydalis_orientalis:0.121517,Neochauliodes_fraternus:0.149118):0.460328):0.081173):0.218998):0.572331):0.389822):0.194523,(('Thaumatosmylus_sp.':0.390969,Thyridosmylus_langii:0.506224):0.917521,((Nymphes_myrmeleonoides:1.111398,((Epacanthaclisis_banksi:0.620868,Myrmeleon_immanis:0.742064):0.135684,(Ascaloptynx_appendiculatus:0.833852,(Ascalohybris_subjacens:0.858468,Libelloides_macaronius:0.513817):0.265317):0.124359):0.68807):0.299577,((Micromus_angulatus:0.942405,Neuronema_laminatum:1.022575):0.55817,((Polystoechotes_punctatus:0.663967,(Rapismatidae_Rapisma:0.006298,(Rapisma_xizangense:0.003147,Rapisma_zayuanum:0.002022):0.002699):1.299404):0.255839,(Ditaxis_biseriata:1.112591,(Apochrysa_matsumurae:0.551553,(Chrysopa_pallens:0.4035,(Chrysoperla_externa:0.251356,(Chrysoperla_nipponensis:0.012499,Chrysoperla_nipponensis_Zz:0.046644):0.147117):0.17531):0.250134):0.516079):0.105535):0.085498):0.067498):0.258905):0.328756):0.553857):0.510596);
end;
