# Supplementary material for: Insight into higher-level phylogeny of Neuropterida: Evidence from secondary structures of mitochondrial rRNA genes and mitogenomic data
Source: PLoS One. 2018 Jan 30;13(1):e0191826. doi: 10.1371/journal.pone.0191826 (PMC5790268; doi:10.1371/journal.pone.0191826)
Supplement: S2 File — (ZIP) [file pone.0191826.s012.zip › S2 File/PCGRNA_iqtre.nex]

#NEXUS
begin trees;
	tree PCGRNA_iqtre = [&R] ((Cucujus_clavipes:2.516719,Rhopaea_magnicornis:2.077404):0.554854,(Mongoloraphidia_harmandi:4.017881,(((Sialis_hamata:0.241255,'Sialis_sp.':0.26078):1.192836,((Dysmicohermes_ingens:0.928049,(Chrysoperla_nipponensis_EMHAU:0.448177,Neochauliodes_punctatolosus:0.364418):0.881244):0.194759,(Protohermes_concolorus:0.759832,((Nevromus_exterior:0.427775,(Neochauliodes_rotundatus:0.195307,Neoneuromus_tonkinensis:0.202905):0.222834):0.412231,(Corydalus_cornutus:0.71275,(Acanthacorydalis_orientalis:0.135665,Neochauliodes_fraternus:0.155746):0.509745):0.087113):0.231262):0.625876):0.435376):0.211256,(('Thaumatosmylus_sp.':0.410598,Thyridosmylus_langii:0.531653):1.014929,((Nymphes_myrmeleonoides:1.200968,((Epacanthaclisis_banksi:0.645483,Myrmeleon_immanis:0.813853):0.151867,(Ascaloptynx_appendiculatus:0.920518,(Ascalohybris_subjacens:0.905843,Libelloides_macaronius:0.560872):0.304017):0.141884):0.750315):0.329911,((Micromus_angulatus:1.005459,Neuronema_laminatum:1.107723):0.614891,((Polystoechotes_punctatus:0.654343,(Rapismatidae_Rapisma:0.006539,(Rapisma_xizangense:0.002018,Rapisma_zayuanum:0.001884):0.002727):1.387492):0.299888,(Ditaxis_biseriata:1.210418,(Apochrysa_matsumurae:0.610598,(Chrysopa_pallens:0.435833,(Chrysoperla_externa:0.255008,(Chrysoperla_nipponensis:0.01566,Chrysoperla_nipponensis_Zz:0.012153):0.161384):0.210942):0.266116):0.565535):0.106229):0.084901):0.0824):0.280173):0.372038):0.597727):0.554854);
end;
