# Supplementary material for: Insight into higher-level phylogeny of Neuropterida: Evidence from secondary structures of mitochondrial rRNA genes and mitogenomic data
Source: PLoS One. 2018 Jan 30;13(1):e0191826. doi: 10.1371/journal.pone.0191826 (PMC5790268; doi:10.1371/journal.pone.0191826)
Supplement: S2 File — (ZIP) [file pone.0191826.s012.zip › S2 File/PCG_iqtre.nex]

#NEXUS
begin trees;
	tree tree_1 = [&R] ((Cucujus_clavipes:5.233706,Rhopaea_magnicornis:3.828743):1.147713,(Mongoloraphidia_harmandi:8.142295,(((Sialis_hamata:0.567523,'Sialis_sp.':0.427659):2.413444,((Dysmicohermes_ingens:1.792073,(Chrysoperla_nipponensis_EMHAU:0.903804,Neochauliodes_punctatolosus:0.747745):1.916752):0.43072,(Protohermes_concolorus:1.570447,((Nevromus_exterior:0.82249,(Neochauliodes_rotundatus:0.367028,Neoneuromus_tonkinensis:0.396103):0.45612):0.773999,(Corydalus_cornutus:1.418961,(Acanthacorydalis_orientalis:0.25525,Neochauliodes_fraternus:0.270928):1.073124):0.184754):0.507332):1.255691):0.967093):0.486938,(('Thaumatosmylus_sp.':0.762112,Thyridosmylus_langii:0.992139):2.139601,((Nymphes_myrmeleonoides:2.369282,((Epacanthaclisis_banksi:1.157871,Myrmeleon_immanis:1.484978):0.239786,(Ascaloptynx_appendiculatus:1.624739,(Ascalohybris_subjacens:1.811288,Libelloides_macaronius:1.111189):0.481853):0.181593):1.400864):0.708373,((Polystoechotes_punctatus:1.35505,(Rapismatidae_Rapisma:6.93E-4,(Rapisma_xizangense:0.002081,Rapisma_zayuanum:0.002052):0.002629):2.880178):0.60153,(Ditaxis_biseriata:2.486733,((Neuronema_laminatum:2.446812,Micromus_angulatus:2.266919):0.96138,(Apochrysa_matsumurae:1.194697,(Chrysopa_pallens:0.861701,(Chrysoperla_externa:0.499278,(Chrysoperla_nipponensis:0.014223,Chrysoperla_nipponensis_Zz:0.006424):0.350622):0.385659):0.544054):1.180723):0.188226):0.113759):0.219133):0.664821):0.627481):1.393811):1.147713);
end;
