# Supplementary material for: Insight into higher-level phylogeny of Neuropterida: Evidence from secondary structures of mitochondrial rRNA genes and mitogenomic data
Source: PLoS One. 2018 Jan 30;13(1):e0191826. doi: 10.1371/journal.pone.0191826 (PMC5790268; doi:10.1371/journal.pone.0191826)
Supplement: S2 File — (ZIP) [file pone.0191826.s012.zip › S2 File/rrnL-SS_iqtre.nex]

#NEXUS
begin trees;
	tree rrnL_SS_iqtre = [&R] ((Cucujus_clavipes:0.319607,Rhopaea_magnicornis:0.360338):0.086626,(((Mongoloraphidia_harmandi:0.516274,(Sialis_hamata:0.030477,'Sialis_sp.':0.042234):0.094647):0.080016,((Chrysoperla_nipponensis_EMHAU:0.053955,Neochauliodes_punctatolosus:0.039417):0.085927,(Dysmicohermes_ingens:0.118019,(Protohermes_concolorus:0.091646,((Nevromus_exterior:0.047882,(Neochauliodes_rotundatus:0.02333,Neoneuromus_tonkinensis:0.025184):0.026285):0.063557,(Corydalus_cornutus:0.092254,(Acanthacorydalis_orientalis:0.009041,Neochauliodes_fraternus:0.012221):0.067867):0.01699):0.028395):0.08427):0.006476):0.033467):0.055759,(Ditaxis_biseriata:0.143159,((Nymphes_myrmeleonoides:0.160087,(Myrmeleon_immanis:0.170785,(Epacanthaclisis_banksi:0.129361,(Ascaloptynx_appendiculatus:0.207912,(Ascalohybris_subjacens:0.098869,Libelloides_macaronius:0.093189):0.118784):0.030215):0.015209):0.13959):0.046438,((Apochrysa_matsumurae:0.073674,(Chrysopa_pallens:0.05868,(Chrysoperla_externa:0.019357,(Chrysoperla_nipponensis:0.001602,Chrysoperla_nipponensis_Zz:0.030669):0.012894):0.016575):0.050944):0.070824,((Micromus_angulatus:0.099236,Neuronema_laminatum:0.122472):0.066784,(('Thaumatosmylus_sp.':0.079376,Thyridosmylus_langii:0.107381):0.115387,(Polystoechotes_punctatus:0.081459,(Rapisma_zayuanum:3.0E-6,(Rapisma_xizangense:0.010668,Rapismatidae_Rapisma:3.0E-6):0.002406):0.131156):0.028832):0.021322):0.00801):0.007742):0.021388):0.087378):0.086626);
end;
