# Supplementary material for: Insight into higher-level phylogeny of Neuropterida: Evidence from secondary structures of mitochondrial rRNA genes and mitogenomic data
Source: PLoS One. 2018 Jan 30;13(1):e0191826. doi: 10.1371/journal.pone.0191826 (PMC5790268; doi:10.1371/journal.pone.0191826)
Supplement: S2 File — (ZIP) [file pone.0191826.s012.zip › S2 File/rrnL_iqtre.nex]

#NEXUS
begin trees;
	tree rrnL_iqtre = [&R] ((Cucujus_clavipes:0.316634,Rhopaea_magnicornis:0.289463):0.059836,(Mongoloraphidia_harmandi:0.590647,(((Sialis_hamata:0.004976,'Sialis_sp.':0.038418):0.17731,((Dysmicohermes_ingens:0.123193,(Chrysoperla_nipponensis_EMHAU:0.060316,Neochauliodes_punctatolosus:0.04377):0.084878):0.015153,(Corydalus_cornutus:0.087633,((Nevromus_exterior:0.049007,(Neochauliodes_rotundatus:0.026034,Neoneuromus_tonkinensis:0.032299):0.027374):0.043705,(Protohermes_concolorus:0.101554,(Acanthacorydalis_orientalis:0.014957,Neochauliodes_fraternus:0.014499):0.064386):0.037668):0.014938):0.104782):0.042192):0.039972,(Nymphes_myrmeleonoides:0.156082,((Myrmeleon_immanis:0.176777,(Epacanthaclisis_banksi:0.144338,(Ascaloptynx_appendiculatus:0.212891,(Ascalohybris_subjacens:0.071235,Libelloides_macaronius:0.091386):0.119705):0.042716):0.011464):0.161426,((Ditaxis_biseriata:0.153343,((Micromus_angulatus:0.093077,Neuronema_laminatum:0.120613):0.070692,(Thaumatosmylus_sp.:0.0519,Thyridosmylus_langii:0.092537):0.142537):0.015367):0.015285,((Polystoechotes_punctatus:0.085004,(Rapisma_xizangense:2.0E-6,(Rapisma_zayuanum:7.53E-4,Rapismatidae_Rapisma:0.001532):7.52E-4):0.134411):0.042499,(Apochrysa_matsumurae:0.069994,(Chrysopa_pallens:0.060997,(Chrysoperla_externa:0.015995,(Chrysoperla_nipponensis:2.0E-6,Chrysoperla_nipponensis_Zz:7.64E-4):0.013494):0.017088):0.065078):0.069148):0.018446):0.034343):0.026783):0.072704):0.062948):0.059836);
end;
