# Supplementary material for: Insight into higher-level phylogeny of Neuropterida: Evidence from secondary structures of mitochondrial rRNA genes and mitogenomic data
Source: PLoS One. 2018 Jan 30;13(1):e0191826. doi: 10.1371/journal.pone.0191826 (PMC5790268; doi:10.1371/journal.pone.0191826)
Supplement: S2 File — (ZIP) [file pone.0191826.s012.zip › S2 File/rrnS-SS_iqtre.nex]

#NEXUS
begin trees;
	tree rrnS_SS_iqtre = [&R] ((Cucujus_clavipes:0.242191,Rhopaea_magnicornis:0.348026):0.086298,(Mongoloraphidia_harmandi:0.467539,(((Sialis_hamata:0.007195,'Sialis_sp.':0.01155):0.123379,(Dysmicohermes_ingens:0.118226,((Chrysoperla_nipponensis_EMHAU:0.061388,Polystoechotes_punctatus:0.059228):0.09296,(Protohermes_concolorus:0.086706,((Nevromus_exterior:0.052883,(Neochauliodes_rotundatus:0.01853,Neoneuromus_tonkinensis:0.012727):0.025426):0.042468,(Corydalus_cornutus:0.07722,(Acanthacorydalis_orientalis:0.016862,Neochauliodes_fraternus:0.020191):0.02974):0.013668):0.0146):0.045442):0.020019):0.01626):0.019245,(('Thaumatosmylus_sp.':0.039114,Thyridosmylus_langii:0.065775):0.083657,((Nymphes_myrmeleonoides:0.136318,((Epacanthaclisis_banksi:0.247642,Myrmeleon_immanis:0.156964):0.045632,(Ascaloptynx_appendiculatus:0.186109,(Ascalohybris_subjacens:0.094138,Libelloides_macaronius:0.110733):0.027417):0.013923):0.080067):0.022949,((Ditaxis_biseriata:0.173297,(Apochrysa_matsumurae:0.064891,(Chrysopa_pallens:0.053445,(Chrysoperla_externa:0.027157,(Chrysoperla_nipponensis:0.001522,Chrysoperla_nipponensis_Zz:0.077123):0.02421):0.0182):0.0196):0.062534):0.027175,((Micromus_angulatus:0.072226,Neuronema_laminatum:0.096692):0.05106,(Neochauliodes_punctatolosus:0.061701,(Rapisma_zayuanum:0.002701,(Rapisma_xizangense:2.0E-6,Rapismatidae_Rapisma:2.0E-6):2.0E-6):0.157482):0.030414):0.035803):0.007812):0.034567):0.048491):0.020061):0.086298);
end;
