# Supplementary material for: Insight into higher-level phylogeny of Neuropterida: Evidence from secondary structures of mitochondrial rRNA genes and mitogenomic data
Source: PLoS One. 2018 Jan 30;13(1):e0191826. doi: 10.1371/journal.pone.0191826 (PMC5790268; doi:10.1371/journal.pone.0191826)
Supplement: S2 File — (ZIP) [file pone.0191826.s012.zip › S2 File/rrnS_iqtre.nex]

#NEXUS
begin trees;
	tree rrnS_iqtre = [&R] ((Cucujus_clavipes:0.242643,Rhopaea_magnicornis:0.34896):0.097368,((Mongoloraphidia_harmandi:0.525509,((Sialis_hamata:0.004303,'Sialis_sp.':0.007002):0.107932,((Dysmicohermes_ingens:0.087585,(Chrysoperla_nipponensis_EMHAU:0.047823,Neochauliodes_punctatolosus:0.023402):0.075283):0.021717,(Protohermes_concolorus:0.076431,((Nevromus_exterior:0.027717,(Neochauliodes_rotundatus:0.019344,Neoneuromus_tonkinensis:0.009201):0.028195):0.030827,(Corydalus_cornutus:0.079506,(Acanthacorydalis_orientalis:0.008749,Neochauliodes_fraternus:0.011434):0.034781):0.012109):0.011785):0.052642):0.024809):0.015637):0.009772,(((Ascalohybris_subjacens:0.064999,Libelloides_macaronius:0.084981):0.035972,(Ascaloptynx_appendiculatus:0.149922,(Epacanthaclisis_banksi:0.096618,Myrmeleon_immanis:0.144808):0.047506):0.017592):0.080883,(Ditaxis_biseriata:0.16385,(Nymphes_myrmeleonoides:0.156582,((Apochrysa_matsumurae:0.075754,(Chrysopa_pallens:0.052704,(Chrysoperla_externa:0.02358,(Chrysoperla_nipponensis:2.0E-6,Chrysoperla_nipponensis_Zz:0.002778):0.02663):0.020779):0.012846):0.05833,((Thaumatosmylus_sp.:0.037019,Thyridosmylus_langii:0.053014):0.090709,((Polystoechotes_punctatus:0.065351,(Micromus_angulatus:0.062239,Neuronema_laminatum:0.080042):0.05578):0.010442,(Rapisma_zayuanum:0.002699,(Rapisma_xizangense:2.0E-6,Rapismatidae_Rapisma:2.0E-6):2.0E-6):0.156706):0.013216):0.029569):0.014501):0.026515):0.023404):0.042086):0.097368);
end;
