# Supplementary material for: Insight into higher-level phylogeny of Neuropterida: Evidence from secondary structures of mitochondrial rRNA genes and mitogenomic data
Source: PLoS One. 2018 Jan 30;13(1):e0191826. doi: 10.1371/journal.pone.0191826 (PMC5790268; doi:10.1371/journal.pone.0191826)
Supplement: S3 File — (ZIP) [file pone.0191826.s013.zip › S3 File/Aliscore_PCG12RNA-SS_pbtre.nex]

#NEXUS
begin trees;
	tree tree_1 = [&R] ((Rhopaea_magnicornis:0.73604,Cucujus_clavipes:1.29789):1.24931,(Mongoloraphidia_harmandi:5.64709,(('Sialis_sp.':0.029128,Sialis_hamata:0.053234):0.499999,((Neochauliodes_punctatolosus:0.060972,Neochauliodes_bowringi:0.090156):0.23119,(Dysmicohermes_ingens:0.197636,(Protohermes_concolorus:0.102361,(Corydalus_cornutus:0.115972,(Acanthacorydalis_orientalis:0.01649,Neochauliodes_fraternus:0.026978):0.090296,(Nevromus_exterior:0.088675,(Neoneuromus_tonkinensis:0.021127,Neochauliodes_rotundatus:0.032461):0.024424):0.109959):0.073511):0.299257):0.057325):0.271254):0.116696,((Thyridosmylus_langii:0.088564,'Thaumatosmylus_sp.':0.07585):0.361988,((Ditaxis_biseriata:0.325626,(Apochrysa_matsumurae:0.115474,(Chrysopa_pallens:0.071581,(Chrysoperla_nipponensis:8.59E-4,(Chrysoperla_nipponensis_EMHAU:0.006896,Chrysoperla_externa:0.037317):0.014142):0.032116):0.044016):0.204885):0.024936,((Neuronema_laminatum:0.289942,Micromus_angulatus:0.215166):0.305633,(Polystoechotes_punctatus:0.092705,(Rapisma_sp.:0.015564,(Rapisma_zayuanum:7.97E-4,Rapisma_xizangense:0.00278):0.0023):0.553741):0.075104,(Nymphes_myrmeleonoides:0.354285,((Myrmeleon_immanis:0.14631,Epacanthaclisis_banksi:0.139294):0.026445,(Ascaloptynx_appendiculatus:0.196152,(Libelloides_macaronius:0.066609,Ascalohybris_subjacens:0.211328):0.082994):0.033304):0.269855):0.181261):0.016194):0.191125):0.199069):0.624655);
end;
