# Supplementary material for: Insight into higher-level phylogeny of Neuropterida: Evidence from secondary structures of mitochondrial rRNA genes and mitogenomic data
Source: PLoS One. 2018 Jan 30;13(1):e0191826. doi: 10.1371/journal.pone.0191826 (PMC5790268; doi:10.1371/journal.pone.0191826)
Supplement: S3 File — (ZIP) [file pone.0191826.s013.zip › S3 File/Aliscore_PCG12RNA_pbtre.nex]

#NEXUS
begin trees;
	tree Aliscore_PCG12RNA_pb = [&R] ((Rhopaea_magnicornis:0.396156,Cucujus_clavipes:0.647111):0.266057,(Mongoloraphidia_harmandi:2.26966,(('Sialis_sp.':0.019019,Sialis_hamata:0.016825):0.266124,((Neochauliodes_punctatolosus:0.013913,Neochauliodes_bowringi:0.042323):0.119965,(Dysmicohermes_ingens:0.098993,(Protohermes_concolorus:0.051765,(Corydalus_cornutus:0.057061,((Acanthacorydalis_orientalis:0.007237,Neochauliodes_fraternus:0.013311):0.044443,(Nevromus_exterior:0.03878,(Neoneuromus_tonkinensis:0.009183,Neochauliodes_rotundatus:0.0147):0.012345):0.052987):0.006704):0.038032):0.157868):0.030122):0.141448):0.081591,((Thyridosmylus_langii:0.03827,'Thaumatosmylus_sp.':0.037945):0.177826,((Ditaxis_biseriata:0.185931,(Apochrysa_matsumurae:0.062471,(Chrysopa_pallens:0.034366,(Chrysoperla_nipponensis:4.26E-4,(Chrysoperla_nipponensis_EMHAU:5.0E-4,Chrysoperla_externa:0.017741):0.00661):0.017406):0.02267):0.112126):0.012055,((Neuronema_laminatum:0.153888,Micromus_angulatus:0.116015):0.165516,((Polystoechotes_punctatus:0.027826,(Rapisma_sp.:0.006996,(Rapisma_zayuanum:2.28E-4,Rapisma_xizangense:9.87E-4):7.91E-4):0.287579):0.039811,(Nymphes_myrmeleonoides:0.191708,((Myrmeleon_immanis:0.078214,Epacanthaclisis_banksi:0.059537):0.013886,(Ascaloptynx_appendiculatus:0.099284,(Libelloides_macaronius:0.031212,Ascalohybris_subjacens:0.10382):0.044063):0.018542):0.141421):0.103511):0.009277):0.009569):0.099081):0.111964):0.266057);
end;
