# Supplementary material for: Insight into higher-level phylogeny of Neuropterida: Evidence from secondary structures of mitochondrial rRNA genes and mitogenomic data
Source: PLoS One. 2018 Jan 30;13(1):e0191826. doi: 10.1371/journal.pone.0191826 (PMC5790268; doi:10.1371/journal.pone.0191826)
Supplement: S3 File — (ZIP) [file pone.0191826.s013.zip › S3 File/Aliscore_PCG12_pbtre.nex]

#NEXUS
begin trees;
	tree Aliscore_PCG12_pb = [&R] ((Rhopaea_magnicornis:0.354567,Cucujus_clavipes:0.614149):0.214589,(Mongoloraphidia_harmandi:1.85498,((('Sialis_sp.':0.010077,Sialis_hamata:0.019801):0.237908,((Neochauliodes_punctatolosus:0.012986,Neochauliodes_bowringi:0.044433):0.131312,(Dysmicohermes_ingens:0.093741,(Protohermes_concolorus:0.061216,((Acanthacorydalis_orientalis:0.005164,Neochauliodes_fraternus:0.009097):0.048098,(Corydalus_cornutus:0.054409,(Nevromus_exterior:0.033832,(Neoneuromus_tonkinensis:0.007993,Neochauliodes_rotundatus:0.01369):0.01302):0.049164):0.007748):0.035885):0.157383):0.032823):0.156269):0.083021,((Thyridosmylus_langii:0.038964,'Thaumatosmylus_sp.':0.02706):0.219512,((Nymphes_myrmeleonoides:0.165711,(Ascaloptynx_appendiculatus:0.073485,(Myrmeleon_immanis:0.062821,Epacanthaclisis_banksi:0.048568):0.01218,(Libelloides_macaronius:0.03635,Ascalohybris_subjacens:0.104008):0.027647):0.108475):0.08494,((Polystoechotes_punctatus:0.018749,(Rapisma_sp.:0.001023,(Rapisma_zayuanum:3.25E-4,Rapisma_xizangense:0.001053):7.53E-4):0.323395):0.05566,(Ditaxis_biseriata:0.181077,((Neuronema_laminatum:0.182859,Micromus_angulatus:0.133906):0.11887,(Apochrysa_matsumurae:0.054047,(Chrysopa_pallens:0.033086,(Chrysoperla_externa:0.011595,(Chrysoperla_nipponensis_EMHAU:4.3E-4,Chrysoperla_nipponensis:0.001804):0.005209):0.011202):0.021823):0.114909):0.021949):0.015195):0.017654):0.117722):0.077521):0.108761):0.214589);
end;
