# Supplementary material for: Insight into higher-level phylogeny of Neuropterida: Evidence from secondary structures of mitochondrial rRNA genes and mitogenomic data
Source: PLoS One. 2018 Jan 30;13(1):e0191826. doi: 10.1371/journal.pone.0191826 (PMC5790268; doi:10.1371/journal.pone.0191826)
Supplement: S3 File — (ZIP) [file pone.0191826.s013.zip › S3 File/Aliscore_PCGAA_pbtre.nex]

#NEXUS
begin trees;
	tree Aliscore_PCGAA.con_pb = [&R] ((Rhopaea_magnicornis:0.429542,Cucujus_clavipes:0.794895):0.229349,(Mongoloraphidia_harmandi:1.47709,((('Sialis_sp.':0.010203,Sialis_hamata:0.020839):0.29871,((Neochauliodes_punctatolosus:0.023171,Neochauliodes_bowringi:0.053482):0.229058,(Dysmicohermes_ingens:0.172287,(Protohermes_concolorus:0.092547,(Corydalus_cornutus:0.074401,(Acanthacorydalis_orientalis:0.010369,Neochauliodes_fraternus:0.007363):0.074585,(Nevromus_exterior:0.040884,(Neoneuromus_tonkinensis:0.012029,Neochauliodes_rotundatus:0.01044):0.02452):0.065533):0.047487):0.214191):0.032933):0.17235):0.073019,((Thyridosmylus_langii:0.046497,'Thaumatosmylus_sp.':0.0405):0.282974,((Nymphes_myrmeleonoides:0.213421,(Ascaloptynx_appendiculatus:0.100294,((Myrmeleon_immanis:0.075245,Epacanthaclisis_banksi:0.06593):0.020857,(Libelloides_macaronius:0.066043,Ascalohybris_subjacens:0.160614):0.029033):0.011552):0.128601):0.093226,((Polystoechotes_punctatus:0.078767,(Rapisma_sp.:9.91E-4,(Rapisma_zayuanum:0.001221,Rapisma_xizangense:0.002383):0.002224):0.470829):0.046023,(Ditaxis_biseriata:0.251022,((Neuronema_laminatum:0.260355,Micromus_angulatus:0.203087):0.155807,(Apochrysa_matsumurae:0.077546,(Chrysopa_pallens:0.052043,(Chrysoperla_externa:0.014279,(Chrysoperla_nipponensis_EMHAU:2.53E-4,Chrysoperla_nipponensis:0.00231):0.008538):0.014934):0.027747):0.131758):0.020899):0.023652):0.035902):0.133046):0.114296):0.156618):0.229349);
end;
