# Supplementary material for: Insight into higher-level phylogeny of Neuropterida: Evidence from secondary structures of mitochondrial rRNA genes and mitogenomic data
Source: PLoS One. 2018 Jan 30;13(1):e0191826. doi: 10.1371/journal.pone.0191826 (PMC5790268; doi:10.1371/journal.pone.0191826)
Supplement: S3 File — (ZIP) [file pone.0191826.s013.zip › S3 File/Aliscore_PCGRNA-SS_pbtre.nex]

#NEXUS
begin trees;
	tree tree_1 = [&R] ((Rhopaea_magnicornis:2.24359,Cucujus_clavipes:3.78319):2.71127,(Mongoloraphidia_harmandi:15.3626,(('Sialis_sp.':0.090806,Sialis_hamata:0.257509):1.69337,((Dysmicohermes_ingens:0.643774,(Neochauliodes_punctatolosus:0.265214,Neochauliodes_bowringi:0.308955):0.907359):0.157848,(Protohermes_concolorus:0.418388,(Corydalus_cornutus:0.395142,((Acanthacorydalis_orientalis:0.086077,Neochauliodes_fraternus:0.079127):0.32036,(Nevromus_exterior:0.319476,(Neoneuromus_tonkinensis:0.108428,Neochauliodes_rotundatus:0.129852):0.111318):0.300916):0.036274):0.21624):0.830832):0.809546):0.540374,((Thyridosmylus_langii:0.386595,'Thaumatosmylus_sp.':0.196348):1.22075,((Neuronema_laminatum:0.879823,Micromus_angulatus:0.75174):0.902371,(Polystoechotes_punctatus:0.328181,(Rapisma_sp.:0.011934,Rapisma_zayuanum:0.002879,Rapisma_xizangense:0.003315):1.62323):0.266609,(Nymphes_myrmeleonoides:1.08891,(Myrmeleon_immanis:0.514598,(Epacanthaclisis_banksi:0.413048,(Ascaloptynx_appendiculatus:0.553112,(Libelloides_macaronius:0.223459,Ascalohybris_subjacens:0.609675):0.241912):0.125275):0.090603):0.857745):0.486932,(Ditaxis_biseriata:0.964761,(Apochrysa_matsumurae:0.451258,(Chrysopa_pallens:0.275985,(Chrysoperla_externa:0.161909,(Chrysoperla_nipponensis_EMHAU:0.017109,Chrysoperla_nipponensis:0.012685):0.085853):0.098356):0.157803):0.625959):0.106441):0.612968):0.560578):1.355635);
end;
