# Supplementary material for: Insight into higher-level phylogeny of Neuropterida: Evidence from secondary structures of mitochondrial rRNA genes and mitogenomic data
Source: PLoS One. 2018 Jan 30;13(1):e0191826. doi: 10.1371/journal.pone.0191826 (PMC5790268; doi:10.1371/journal.pone.0191826)
Supplement: S3 File — (ZIP) [file pone.0191826.s013.zip › S3 File/Aliscore_PCGRNA_pbtre.nex]

#NEXUS
begin trees;
	tree Aliscore_PCGRNA_pb = [&R] ((Rhopaea_magnicornis:1.29021,Cucujus_clavipes:2.01863):0.57165,((Mongoloraphidia_harmandi:6.99116,(('Sialis_sp.':0.075306,Sialis_hamata:0.113122):0.917791,((Dysmicohermes_ingens:0.373746,(Neochauliodes_punctatolosus:0.102573,Neochauliodes_bowringi:0.18795):0.552067):0.10872,(Protohermes_concolorus:0.240849,(Corydalus_cornutus:0.221104,((Acanthacorydalis_orientalis:0.047614,Neochauliodes_fraternus:0.043096):0.177372,(Nevromus_exterior:0.16966,(Neoneuromus_tonkinensis:0.059782,Neochauliodes_rotundatus:0.070926):0.064793):0.160651):0.02427):0.120625):0.434024):0.40469):0.236508):0.132824,((Thyridosmylus_langii:0.198077,'Thaumatosmylus_sp.':0.126368):0.653,((Neuronema_laminatum:0.520055,Micromus_angulatus:0.44009):0.492329,(Polystoechotes_punctatus:0.150126,(Rapisma_sp.:0.005753,(Rapisma_zayuanum:0.00145,Rapisma_xizangense:0.001868):0.002663):0.926307):0.147521,(Nymphes_myrmeleonoides:0.640964,(Myrmeleon_immanis:0.287879,(Epacanthaclisis_banksi:0.215893,(Ascaloptynx_appendiculatus:0.316101,(Libelloides_macaronius:0.125365,Ascalohybris_subjacens:0.35316):0.147859):0.081739):0.062074):0.490537):0.278071,(Ditaxis_biseriata:0.575053,(Apochrysa_matsumurae:0.260373,(Chrysopa_pallens:0.161643,(Chrysoperla_externa:0.086143,(Chrysoperla_nipponensis_EMHAU:0.003215,Chrysoperla_nipponensis:0.010782):0.048855):0.057334):0.102777):0.375899):0.061613):0.299903):0.329937):0.57165);
end;
