# Supplementary material for: Insight into higher-level phylogeny of Neuropterida: Evidence from secondary structures of mitochondrial rRNA genes and mitogenomic data
Source: PLoS One. 2018 Jan 30;13(1):e0191826. doi: 10.1371/journal.pone.0191826 (PMC5790268; doi:10.1371/journal.pone.0191826)
Supplement: S3 File — (ZIP) [file pone.0191826.s013.zip › S3 File/Aliscore_PCG_pbtre.nex]

#NEXUS
begin trees;
	tree tree_1 = [&R] ((Rhopaea_magnicornis:1.52386,Cucujus_clavipes:2.37955):0.56356,(Mongoloraphidia_harmandi:7.26499,((('Sialis_sp.':0.068661,Sialis_hamata:0.194947):1.05084,((Dysmicohermes_ingens:0.50533,(Neochauliodes_punctatolosus:0.150855,Neochauliodes_bowringi:0.264595):0.789943):0.155273,(Protohermes_concolorus:0.3848,(Corydalus_cornutus:0.293705,((Acanthacorydalis_orientalis:0.056102,Neochauliodes_fraternus:0.059009):0.265018,(Nevromus_exterior:0.220762,(Neoneuromus_tonkinensis:0.091351,Neochauliodes_rotundatus:0.09382):0.104804):0.223396):0.033859):0.159584):0.526331):0.568446):0.351386,((Thyridosmylus_langii:0.294613,Thaumatosmylus_sp.:0.141554):1.01152,(Ditaxis_biseriata:0.695635,(Polystoechotes_punctatus:0.151364,(Rapisma_sp.:0.002161,Rapisma_zayuanum:0.001863,Rapisma_xizangense:0.001891):1.26902):0.268913,(Nymphes_myrmeleonoides:0.740585,((Myrmeleon_immanis:0.41876,Epacanthaclisis_banksi:0.266943):0.066213,(Ascaloptynx_appendiculatus:0.325825,(Libelloides_macaronius:0.195481,Ascalohybris_subjacens:0.460646):0.13006):0.051951):0.546362):0.313452,((Neuronema_laminatum:0.786818,Micromus_angulatus:0.659137):0.512399,(Apochrysa_matsumurae:0.33416,(Chrysopa_pallens:0.221859,(Chrysoperla_externa:0.130872,(Chrysoperla_nipponensis_EMHAU:0.00333,Chrysoperla_nipponensis:0.008096):0.072589):0.072671):0.127977):0.499789):0.076476):0.445909):0.294066):0.205056):0.56356);
end;
