# Supplementary material for: Insight into higher-level phylogeny of Neuropterida: Evidence from secondary structures of mitochondrial rRNA genes and mitogenomic data
Source: PLoS One. 2018 Jan 30;13(1):e0191826. doi: 10.1371/journal.pone.0191826 (PMC5790268; doi:10.1371/journal.pone.0191826)
Supplement: S3 File — (ZIP) [file pone.0191826.s013.zip › S3 File/PCG12RNA-SS_pbtre.nex]

#NEXUS
begin trees;
	tree tree_1 = [&R] ((Rhopaea_magnicornis:0.534996,Cucujus_clavipes:0.993893):0.489465,(Mongoloraphidia_harmandi:2.66303,((('Sialis_sp.':0.017756,Sialis_hamata:0.026491):0.303538,((Neochauliodes_punctatolosus:0.03947,Neochauliodes_bowringi:0.054799):0.177214,(Dysmicohermes_ingens:0.121744,(Protohermes_concolorus:0.071584,((Acanthacorydalis_orientalis:0.009466,Neochauliodes_fraternus:0.018938):0.062271,(Corydalus_cornutus:0.077261,(Nevromus_exterior:0.049402,(Neoneuromus_tonkinensis:0.014541,Neochauliodes_rotundatus:0.016089):0.018957):0.077041):0.008846):0.054846):0.213132):0.03439):0.184388):0.065579,((Thyridosmylus_langii:0.065929,'Thaumatosmylus_sp.':0.045168):0.256687,((Polystoechotes_punctatus:0.060337,(Rapisma_sp.:0.0073,Rapisma_zayuanum:6.38E-4,Rapisma_xizangense:0.002635):0.351662):0.059781,(Nymphes_myrmeleonoides:0.250032,((Myrmeleon_immanis:0.102923,Epacanthaclisis_banksi:0.080731):0.02038,(Ascaloptynx_appendiculatus:0.125345,(Libelloides_macaronius:0.043434,Ascalohybris_subjacens:0.145074):0.058652):0.017084):0.183906):0.121008,((Ditaxis_biseriata:0.234904,(Neuronema_laminatum:0.198091,Micromus_angulatus:0.176838):0.177346):0.023803,(Apochrysa_matsumurae:0.074408,(Chrysopa_pallens:0.05001,(Chrysoperla_nipponensis:0.001143,(Chrysoperla_nipponensis_EMHAU:0.010473,Chrysoperla_externa:0.024721):0.006327):0.0195):0.034139):0.140106):0.019312):0.11521):0.194483):0.189742):0.489466);
end;
