# Supplementary material for: Insight into higher-level phylogeny of Neuropterida: Evidence from secondary structures of mitochondrial rRNA genes and mitogenomic data
Source: PLoS One. 2018 Jan 30;13(1):e0191826. doi: 10.1371/journal.pone.0191826 (PMC5790268; doi:10.1371/journal.pone.0191826)
Supplement: S3 File — (ZIP) [file pone.0191826.s013.zip › S3 File/PCG12RNA_pbtre.nex]

#NEXUS
begin trees;
	tree tree_1 = [&R] ((Rhopaea_magnicornis:1.82204,Cucujus_clavipes:3.71701):2.54694,(Mongoloraphidia_harmandi:11.5483,(('Sialis_sp.':0.092489,Sialis_hamata:0.130073):1.0223,((Dysmicohermes_ingens:0.502453,(Neochauliodes_punctatolosus:0.131724,Neochauliodes_bowringi:0.23941):0.740916):0.11321,(Protohermes_concolorus:0.323128,((Acanthacorydalis_orientalis:0.065223,Neochauliodes_fraternus:0.071992):0.254192,(Corydalus_cornutus:0.355665,(Nevromus_exterior:0.203843,(Neoneuromus_tonkinensis:0.086079,Neochauliodes_rotundatus:0.093338):0.095812):0.24069):0.031765):0.194244):0.652222):0.613325):0.298142,((Thyridosmylus_langii:0.293058,'Thaumatosmylus_sp.':0.153509):0.948292,((Polystoechotes_punctatus:0.158226,(Rapisma_sp.:0.011435,Rapisma_zayuanum:0.002418,Rapisma_xizangense:0.003107):1.13616):0.237066,(Nymphes_myrmeleonoides:0.843834,((Myrmeleon_immanis:0.43984,Epacanthaclisis_banksi:0.271952):0.056589,(Ascaloptynx_appendiculatus:0.432303,(Libelloides_macaronius:0.183511,Ascalohybris_subjacens:0.497275):0.208014):0.078647):0.688389):0.406671,(Ditaxis_biseriata:0.87874,((Neuronema_laminatum:1.09608,Chrysoperla_nipponensis_EMHAU:0.42573):0.271111,(Apochrysa_matsumurae:0.366641,(Chrysopa_pallens:0.207863,(Chrysoperla_externa:0.10834,(Micromus_angulatus:0.104782,Chrysoperla_nipponensis:7.54E-4):0.064698):0.083747):0.085644):0.288336):0.177667):0.065647):0.390132):0.655164):2.54694);
end;
