# Supplementary material for: Insight into higher-level phylogeny of Neuropterida: Evidence from secondary structures of mitochondrial rRNA genes and mitogenomic data
Source: PLoS One. 2018 Jan 30;13(1):e0191826. doi: 10.1371/journal.pone.0191826 (PMC5790268; doi:10.1371/journal.pone.0191826)
Supplement: S3 File — (ZIP) [file pone.0191826.s013.zip › S3 File/PCG12_pbtre.nex]

#NEXUS
begin trees;
	tree tree_1 = [&R] ((Rhopaea_magnicornis:0.365072,Cucujus_clavipes:0.810535):0.373253,(Mongoloraphidia_harmandi:2.03186,((('Sialis_sp.':0.012433,Sialis_hamata:0.015866):0.243644,((Neochauliodes_punctatolosus:0.014783,Neochauliodes_bowringi:0.046748):0.177289,(Dysmicohermes_ingens:0.093366,(Protohermes_concolorus:0.064734,((Acanthacorydalis_orientalis:0.006954,Neochauliodes_fraternus:0.012795):0.058565,(Corydalus_cornutus:0.065647,(Nevromus_exterior:0.035657,(Neoneuromus_tonkinensis:0.011506,Neochauliodes_rotundatus:0.011464):0.016711):0.06006):0.008512):0.048414):0.181969):0.028217):0.183713):0.07716,((Thyridosmylus_langii:0.039964,Thaumatosmylus_sp.:0.031286):0.233177,((Nymphes_myrmeleonoides:0.19705,(Ascaloptynx_appendiculatus:0.081484,((Myrmeleon_immanis:0.075369,Epacanthaclisis_banksi:0.044744):0.017586,(Libelloides_macaronius:0.041623,Ascalohybris_subjacens:0.113168):0.03535):0.008912):0.116168):0.098349,((Polystoechotes_punctatus:0.026914,(Rapisma_sp.:8.11E-4,(Rapisma_zayuanum:4.17E-4,Rapisma_xizangense:0.001103):8.11E-4):0.313349):0.059651,(Ditaxis_biseriata:0.220305,((Neuronema_laminatum:0.200177,Micromus_angulatus:0.173877):0.126354,(Apochrysa_matsumurae:0.063786,(Chrysopa_pallens:0.038682,(Chrysoperla_externa:0.012231,(Chrysoperla_nipponensis_EMHAU:4.45E-4,Chrysoperla_nipponensis:0.001845):0.007032):0.01042):0.025282):0.117401):0.022867):0.017505):0.017945):0.114865):0.134621):0.227959):0.373253);
end;
