# Supplementary material for: Insight into higher-level phylogeny of Neuropterida: Evidence from secondary structures of mitochondrial rRNA genes and mitogenomic data
Source: PLoS One. 2018 Jan 30;13(1):e0191826. doi: 10.1371/journal.pone.0191826 (PMC5790268; doi:10.1371/journal.pone.0191826)
Supplement: S3 File — (ZIP) [file pone.0191826.s013.zip › S3 File/PCGAA_pbtre.nex]

#NEXUS
begin trees;
	tree tree_1 = [&R] ((Rhopaea_magnicornis:0.687248,Cucujus_clavipes:1.35328):0.402511,(Mongoloraphidia_harmandi:2.39133,((('Sialis_sp.':0.014201,Sialis_hamata:0.029798):0.499909,((Dysmicohermes_ingens:0.270013,(Neochauliodes_punctatolosus:0.036589,Neochauliodes_bowringi:0.088138):0.411223):0.073381,(Protohermes_concolorus:0.149706,(Corydalus_cornutus:0.134262,((Acanthacorydalis_orientalis:0.021693,Neochauliodes_fraternus:0.019335):0.133016,(Nevromus_exterior:0.063865,(Neoneuromus_tonkinensis:0.017116,Neochauliodes_rotundatus:0.016276):0.039775):0.125125):0.025033):0.090023):0.35261):0.277304):0.125933,((Thyridosmylus_langii:0.083042,Thaumatosmylus_sp.:0.065531):0.466458,((Nymphes_myrmeleonoides:0.38913,(Ascaloptynx_appendiculatus:0.166474,((Myrmeleon_immanis:0.13844,Epacanthaclisis_banksi:0.109833):0.031691,(Libelloides_macaronius:0.111663,Ascalohybris_subjacens:0.245102):0.061722):0.025176):0.230016):0.154997,((Polystoechotes_punctatus:0.12534,(Rapisma_sp.:0.001357,(Rapisma_zayuanum:0.002162,Rapisma_xizangense:0.002463):0.002286):0.707706):0.112277,(Ditaxis_biseriata:0.421605,((Neuronema_laminatum:0.450664,Micromus_angulatus:0.37257):0.262845,(Apochrysa_matsumurae:0.135392,(Chrysopa_pallens:0.084266,(Chrysoperla_externa:0.021615,(Chrysoperla_nipponensis_EMHAU:5.34E-4,Chrysoperla_nipponensis:0.003246):0.010503):0.024883):0.061757):0.212562):0.037322):0.039017):0.060286):0.189163):0.174336):0.333209):0.402511);
end;
