# Supplementary material for: Insight into higher-level phylogeny of Neuropterida: Evidence from secondary structures of mitochondrial rRNA genes and mitogenomic data
Source: PLoS One. 2018 Jan 30;13(1):e0191826. doi: 10.1371/journal.pone.0191826 (PMC5790268; doi:10.1371/journal.pone.0191826)
Supplement: S3 File — (ZIP) [file pone.0191826.s013.zip › S3 File/PCGRNA-SS_pbtre.nex]

#NEXUS
begin trees;
	tree tree_1 = [&R] ((Rhopaea_magnicornis:1.34097,Cucujus_clavipes:2.25547):0.94092,(Mongoloraphidia_harmandi:5.26779,((('Sialis_sp.':0.059336,Sialis_hamata:0.094044):0.724634,((Dysmicohermes_ingens:0.364794,(Neochauliodes_punctatolosus:0.130925,Neochauliodes_bowringi:0.148119):0.494336):0.08244,(Protohermes_concolorus:0.218502,(Corydalus_cornutus:0.226891,(Acanthacorydalis_orientalis:0.040186,Neochauliodes_fraternus:0.046967):0.172252,(Nevromus_exterior:0.135431,(Neoneuromus_tonkinensis:0.054683,Neochauliodes_rotundatus:0.058232):0.064339):0.164391):0.127432):0.406318):0.382303):0.151138,((Thyridosmylus_langii:0.19378,'Thaumatosmylus_sp.':0.117994):0.613244,((Nymphes_myrmeleonoides:0.57921,((Myrmeleon_immanis:0.285639,Epacanthaclisis_banksi:0.203188):0.034893,(Ascaloptynx_appendiculatus:0.292124,(Libelloides_macaronius:0.125457,Ascalohybris_subjacens:0.357196):0.129765):0.047982):0.447794):0.24831,((Polystoechotes_punctatus:0.166267,(Rapisma_zayuanum:6.38E-4,(Rapisma_sp.:0.007606,Rapisma_xizangense:0.003031):0.001551):0.815441):0.15036,((Ditaxis_biseriata:0.571637,(Neuronema_laminatum:0.510253,Micromus_angulatus:0.434):0.353811):0.05773,(Apochrysa_matsumurae:0.220572,(Chrysopa_pallens:0.138102,(Chrysoperla_externa:0.077584,(Chrysoperla_nipponensis_EMHAU:0.016914,Chrysoperla_nipponensis:0.004767):0.040032):0.054319):0.090844):0.334255):0.042453):0.026979):0.253132):0.397357):0.52754):0.94092);
end;
