# Supplementary material for: Insight into higher-level phylogeny of Neuropterida: Evidence from secondary structures of mitochondrial rRNA genes and mitogenomic data
Source: PLoS One. 2018 Jan 30;13(1):e0191826. doi: 10.1371/journal.pone.0191826 (PMC5790268; doi:10.1371/journal.pone.0191826)
Supplement: S3 File — (ZIP) [file pone.0191826.s013.zip › S3 File/PCGRNA_pbtre.nex]

#NEXUS
begin trees;
	tree PCGRNA_pb = [&R] ((Rhopaea_magnicornis:1.38158,Cucujus_clavipes:2.44273):1.038745,(Mongoloraphidia_harmandi:5.93941,((('Sialis_sp.':0.07252,Sialis_hamata:0.078237):0.77996,((Dysmicohermes_ingens:0.376964,(Neochauliodes_punctatolosus:0.087823,Neochauliodes_bowringi:0.167807):0.547759):0.093773,(Protohermes_concolorus:0.224752,((Acanthacorydalis_orientalis:0.042223,Neochauliodes_fraternus:0.046106):0.174958,(Corydalus_cornutus:0.246609,(Nevromus_exterior:0.139991,(Neoneuromus_tonkinensis:0.05616,Neochauliodes_rotundatus:0.060757):0.06645):0.171322):0.024969):0.137769):0.452858):0.435165):0.186174,((Thyridosmylus_langii:0.183887,'Thaumatosmylus_sp.':0.126878):0.663277,((Ditaxis_biseriata:0.623623,(Neuronema_laminatum:0.53551,Micromus_angulatus:0.460727):0.386924):0.059661,(Nymphes_myrmeleonoides:0.630314,((Myrmeleon_immanis:0.301602,Epacanthaclisis_banksi:0.191212):0.036627,(Ascaloptynx_appendiculatus:0.31084,(Libelloides_macaronius:0.124803,Ascalohybris_subjacens:0.362643):0.1507):0.061521):0.485028):0.286893,((Polystoechotes_punctatus:0.12504,(Rapisma_sp.:0.006526,(Rapisma_zayuanum:0.001714,Rapisma_xizangense:0.001988):0.002105):0.856889):0.163845,(Apochrysa_matsumurae:0.232791,(Chrysopa_pallens:0.152875,(Chrysoperla_externa:0.075171,(Chrysoperla_nipponensis_EMHAU:0.003132,Chrysoperla_nipponensis:0.010543):0.041196):0.054223):0.102506):0.378944):0.038313):0.271334):0.445178):0.568288):1.038745);
end;
