# Supplementary material for: Insight into higher-level phylogeny of Neuropterida: Evidence from secondary structures of mitochondrial rRNA genes and mitogenomic data
Source: PLoS One. 2018 Jan 30;13(1):e0191826. doi: 10.1371/journal.pone.0191826 (PMC5790268; doi:10.1371/journal.pone.0191826)
Supplement: S3 File — (ZIP) [file pone.0191826.s013.zip › S3 File/PCG_pbtre.nex]

#NEXUS
begin trees;
	tree tree_1 = [&R] ((Rhopaea_magnicornis:1.46317,Cucujus_clavipes:2.92333):1.23649,(Mongoloraphidia_harmandi:6.36888,((('Sialis_sp.':0.053126,Sialis_hamata:0.132684):0.87786,((Dysmicohermes_ingens:0.430998,(Neochauliodes_punctatolosus:0.114687,Neochauliodes_bowringi:0.206067):0.714964):0.124827,(Protohermes_concolorus:0.302977,((Acanthacorydalis_orientalis:0.047969,Neochauliodes_fraternus:0.055345):0.223456,(Corydalus_cornutus:0.298127,(Nevromus_exterior:0.162278,(Neoneuromus_tonkinensis:0.072734,Neochauliodes_rotundatus:0.071341):0.085794):0.202654):0.031511):0.172786):0.544927):0.566119):0.231638,((Thyridosmylus_langii:0.221432,Thaumatosmylus_sp.:0.139201):0.840519,((Nymphes_myrmeleonoides:0.698415,((Myrmeleon_immanis:0.347276,Epacanthaclisis_banksi:0.20732):0.047455,(Ascaloptynx_appendiculatus:0.316633,(Libelloides_macaronius:0.173838,Ascalohybris_subjacens:0.430104):0.129733):0.044113):0.494572):0.328639,((Polystoechotes_punctatus:0.130182,(Rapisma_sp.:0.002045,(Rapisma_zayuanum:0.001834,Rapisma_xizangense:0.00201):0.002053):1.09087):0.231771,(Ditaxis_biseriata:0.780213,((Neuronema_laminatum:0.741456,Micromus_angulatus:0.609415):0.412742,(Apochrysa_matsumurae:0.276227,(Chrysopa_pallens:0.178641,(Chrysoperla_externa:0.09718,(Chrysoperla_nipponensis_EMHAU:0.002763,Chrysoperla_nipponensis:0.008241):0.052726):0.062422):0.113735):0.409577):0.072128):0.048376):0.054378):0.380371):0.462578):0.795143):1.23649);
end;
