# Supplementary material for: Insight into higher-level phylogeny of Neuropterida: Evidence from secondary structures of mitochondrial rRNA genes and mitogenomic data
Source: PLoS One. 2018 Jan 30;13(1):e0191826. doi: 10.1371/journal.pone.0191826 (PMC5790268; doi:10.1371/journal.pone.0191826)
Supplement: S3 File — (ZIP) [file pone.0191826.s013.zip › S3 File/rrnL_SS_pbtre.nex]

#NEXUS
begin trees;
	tree rrnL_SS_pb = [&R] ((Rhopaea_magnicornis:1.45243,Cucujus_clavipes:1.41097):0.490324,(Mongoloraphidia_harmandi:2.93354,(Neochauliodes_punctatolosus:0.069997,Neochauliodes_bowringi:0.090857,((Dysmicohermes_ingens:0.254233,('Sialis_sp.':0.08581,Sialis_hamata:0.074987):0.664384):0.099399,(Protohermes_concolorus:0.189487,(Corydalus_cornutus:0.203048,(Acanthacorydalis_orientalis:0.009537,Neochauliodes_fraternus:0.032362):0.138304,(Nevromus_exterior:0.099572,(Neoneuromus_tonkinensis:0.042496,Neochauliodes_rotundatus:0.04617):0.054622):0.183726):0.101472):0.304509,((Apochrysa_matsumurae:0.157707,((Chrysoperla_nipponensis_EMHAU:0.062357,Chrysoperla_nipponensis:0.004962):0.022613,(Chrysoperla_externa:0.024986,Chrysopa_pallens:0.157243):0.029925):0.197132):0.21088,(Ditaxis_biseriata:0.523212,(Thyridosmylus_langii:0.204282,'Thaumatosmylus_sp.':0.201327):0.401378,(Neuronema_laminatum:0.335705,Micromus_angulatus:0.265041):0.260442,(Nymphes_myrmeleonoides:0.674711,(Rapisma_zayuanum:0.002518,(Rapisma_sp.:0.001396,Rapisma_xizangense:0.020103):0.0048):0.205925):0.135261,(Polystoechotes_punctatus:0.161155,(Myrmeleon_immanis:0.408901,(Epacanthaclisis_banksi:0.310832,(Ascaloptynx_appendiculatus:0.623713,(Libelloides_macaronius:0.213108,Ascalohybris_subjacens:0.16842):0.397401):0.116429):0.10925):0.839185):0.092977):0.08248):0.766966):0.208443):0.686121):0.490324);
end;
