# Supplementary material for: Insight into higher-level phylogeny of Neuropterida: Evidence from secondary structures of mitochondrial rRNA genes and mitogenomic data
Source: PLoS One. 2018 Jan 30;13(1):e0191826. doi: 10.1371/journal.pone.0191826 (PMC5790268; doi:10.1371/journal.pone.0191826)
Supplement: S3 File — (ZIP) [file pone.0191826.s013.zip › S3 File/rrnL_pbtre.nex]

#NEXUS
begin trees;
	tree rrnL_pb = [&R] ((Rhopaea_magnicornis:1.16706,Cucujus_clavipes:1.85748):0.642325,(Mongoloraphidia_harmandi:4.53617,(Neochauliodes_punctatolosus:0.095441,Neochauliodes_bowringi:0.096977,(((Dysmicohermes_ingens:0.327951,('Sialis_sp.':0.08182,Sialis_hamata:0.019112):1.01039):0.132092,(Protohermes_concolorus:0.199495,((Acanthacorydalis_orientalis:0.0205,Neochauliodes_fraternus:0.040042):0.160088,(Corydalus_cornutus:0.24124,(Nevromus_exterior:0.116516,(Neoneuromus_tonkinensis:0.047001,Neochauliodes_rotundatus:0.063798):0.057759):0.140981):0.086653):0.125843):0.473721):0.096331,((Apochrysa_matsumurae:0.171517,((Chrysoperla_nipponensis_EMHAU:0.002758,Chrysoperla_nipponensis:0.001667):0.024155,(Chrysoperla_externa:0.026873,Chrysopa_pallens:0.185984):0.023887):0.263178):0.230311,(Polystoechotes_punctatus:0.219266,Ditaxis_biseriata:0.605896,(Neuronema_laminatum:0.377128,Micromus_angulatus:0.294898):0.400287,(Thyridosmylus_langii:0.147381,'Thaumatosmylus_sp.':0.192039):0.627285,((Rapisma_sp.:0.003993,Rapisma_zayuanum:0.002529,Rapisma_xizangense:0.002477):0.256705,(Nymphes_myrmeleonoides:0.82361,(Myrmeleon_immanis:0.474248,(Epacanthaclisis_banksi:0.358587,(Ascaloptynx_appendiculatus:0.763229,(Libelloides_macaronius:0.208256,Ascalohybris_subjacens:0.132885):0.461977):0.211053):0.147604):0.982243):0.225651):0.144513):0.11487):1.06718):0.293166):0.902519):0.642325);
end;
