# Supplementary material for: Insight into higher-level phylogeny of Neuropterida: Evidence from secondary structures of mitochondrial rRNA genes and mitogenomic data
Source: PLoS One. 2018 Jan 30;13(1):e0191826. doi: 10.1371/journal.pone.0191826 (PMC5790268; doi:10.1371/journal.pone.0191826)
Supplement: S3 File — (ZIP) [file pone.0191826.s013.zip › S3 File/rrnS_SS_pbtre.nex]

#NEXUS
begin trees;
	tree rrnS_SS_pb = [&R] ((Rhopaea_magnicornis:1.10056,Cucujus_clavipes:1.17961):0.70859,(Neochauliodes_punctatolosus:0.127139,Mongoloraphidia_harmandi:2.5717,(Thyridosmylus_langii:0.131475,'Thaumatosmylus_sp.':0.07069):0.157301,(Neuronema_laminatum:0.197901,Micromus_angulatus:0.190692):0.167432,(Rapisma_zayuanum:0.00544,(Rapisma_sp.:0.00216,Rapisma_xizangense:0.002171):0.003906):0.276641,(Nymphes_myrmeleonoides:0.346679,(Libelloides_macaronius:0.178282,Ascalohybris_subjacens:0.277039,(Ascaloptynx_appendiculatus:0.55241,(Myrmeleon_immanis:0.291679,Epacanthaclisis_banksi:0.992543):0.268766):0.120486):0.637972):0.17353,(Ditaxis_biseriata:0.518989,(Apochrysa_matsumurae:0.153797,(Chrysopa_pallens:0.114215,(Chrysoperla_externa:0.046445,(Chrysoperla_nipponensis_EMHAU:0.133042,Chrysoperla_nipponensis:0.006484):0.042995):0.03411):0.061003):0.152876):0.161147,(Dysmicohermes_ingens:0.225883,(('Sialis_sp.':0.023414,Sialis_hamata:0.014948):0.475178,(Polystoechotes_punctatus:0.124108,Neochauliodes_bowringi:0.118863):0.327132,(Protohermes_concolorus:0.146236,((Nevromus_exterior:0.05968,(Neoneuromus_tonkinensis:0.026224,Neochauliodes_rotundatus:0.02913):0.060141):0.101475,(Corydalus_cornutus:0.128787,(Acanthacorydalis_orientalis:0.03477,Neochauliodes_fraternus:0.0362):0.076331):0.042546):0.069099):0.166249):0.163756):0.450566):0.70859);
end;
