# Supplementary material for: Insight into higher-level phylogeny of Neuropterida: Evidence from secondary structures of mitochondrial rRNA genes and mitogenomic data
Source: PLoS One. 2018 Jan 30;13(1):e0191826. doi: 10.1371/journal.pone.0191826 (PMC5790268; doi:10.1371/journal.pone.0191826)
Supplement: S3 File — (ZIP) [file pone.0191826.s013.zip › S3 File/rrnS_pbtre.nex]

#NEXUS
begin trees;
	tree rrnS_pb = [&R] ((Rhopaea_magnicornis:0.917717,Cucujus_clavipes:1.10558):0.812885,(Polystoechotes_punctatus:0.106253,Nymphes_myrmeleonoides:0.49917,Ditaxis_biseriata:0.474483,(Neuronema_laminatum:0.164433,Micromus_angulatus:0.176368):0.19547,(Thyridosmylus_langii:0.105765,'Thaumatosmylus_sp.':0.076629):0.201536,(Mongoloraphidia_harmandi:3.0603,(Rapisma_zayuanum:0.005853,(Rapisma_sp.:0.002279,Rapisma_xizangense:0.002306):0.003912):0.199907):0.325811,((Libelloides_macaronius:0.149447,Ascalohybris_subjacens:0.14929):0.117569,(Ascaloptynx_appendiculatus:0.462468,(Myrmeleon_immanis:0.370987,Epacanthaclisis_banksi:0.233695):0.157903):0.115279):0.610693,(Apochrysa_matsumurae:0.180762,(Chrysopa_pallens:0.108812,(Chrysoperla_externa:0.061096,(Chrysoperla_nipponensis_EMHAU:0.006128,Chrysoperla_nipponensis:0.003236):0.042989):0.052098):0.038648):0.224835,(Dysmicohermes_ingens:0.083463,(('Sialis_sp.':0.018772,Sialis_hamata:0.009161):0.536677,(Neochauliodes_punctatolosus:0.037523,Neochauliodes_bowringi:0.104506):0.240498,(Protohermes_concolorus:0.132525,((Nevromus_exterior:0.051948,(Neoneuromus_tonkinensis:0.02102,Neochauliodes_rotundatus:0.034556):0.071016):0.094729,(Corydalus_cornutus:0.173743,(Acanthacorydalis_orientalis:0.020311,Neochauliodes_fraternus:0.021797):0.077954):0.039781):0.055626):0.183126):0.140879):0.440662):0.812885);
end;
